# Supplementary material for: Metagenomic analysis sheds light on the mixotrophic lifestyle of bacterial phylum Zhuqueibacterota
Source: Imeta. 2024 Nov 23;3(6):e249. doi: 10.1002/imt2.249 (PMC11683472; doi:10.1002/imt2.249)
Supplement: Supplementary file 2 — Table S1. General genomic features of Candidate Division KSB1 genomes from hot spring. Table S2. Genomic overview of Candidate Division KSB1 reference genome. Table S3. ANI/AAI values for each genome pair. Table S4. Brief nomenclature of Zhuqueibacterota MAGs. Table S5. Global distribution and relative abundances of the Zhuqueibacterota. Table S6. List of genes in the metabolic model of Zhuqueibacterota. Table S7. CAZyme statistics for Zhuqueibacterota MAGs. Table S8. The MW‐score for JZ2 hot spring metagenomic dataset. Table S9. Gene gain and loss events detected at key nodes. [file IMT2-3-e249-s001.xlsx]

## Sheet: S1
Table S1. General genomic features of Candidate Division KSB1 genomes from hot spring.
MAGs	Sampling site	Sampling date	Genome size (bp)	Scaffolds	N50	GC content (%)	No. of predicted genes	No. of genes annotated by KO	No. of genes annotated by eggNOG	No. of RNAs				Coding density	Completeness (%)a	Contamination (%)a	Clade_separation_score (GUNC)	Relative abundance (%)	Accession number	Classificationb
										tRNA	5S rRNA	16S rRNA	23S rRNA
DPZ2_202101_bins_149	DaPingZi hot spring	2021.01	3181608	238	20382	53.71	2791	1256	2561	46	1	1	1	90.21	89.01	0	0.16	1.46184	JAPDPN000000000	d__Bacteria;p__KSB1;c__UBA2214;o__UBA2214;f__Zgenome-0027;g__RPQV01;s__
JZ1_202101_bins_107	JinZe hot spring	2021.01	5865435	100	91200	53.41	5210	1790	4287	46	1	1	1	88.32	96.64	1.1	0.05	0.891139	JAPDPO000000000	d__Bacteria;p__KSB1;c__UBA2214;o__DRLW01;f__QEVD01;g__DSNU01;s__
JZ1_202101_bins_37	JinZe hot spring	2021.01	5827949	38	272718	60.12	4359	1739	3733	46	1	1	1	85.18	95.54	2.2	0.04	0.532942	JAPDPP000000000	d__Bacteria;p__KSB1;c__UBA2214;o__DRLW01;f__QEVD01;g__QEVD01;s__
JZ2_201705_bins_219	JinZe hot spring	2017.05	5563722	68	147148	45.94	4089	1659	3566	48	1	1	1	84.38	96.64	3.3	0.06	0.413564	JAPDPQ000000000	d__Bacteria;p__KSB1;c__UBA2214;o__AABM5-25-91;f__;g__;s__
JZ2_201705_bins_85	JinZe hot spring	2017.05	3702765	90	50834	59.85	3017	1365	2686	49	1	1	1	90.84	96.64	1.65	0.09	1.17268	JAPDPR000000000	d__Bacteria;p__KSB1;c__UBA2214;o__JACIZP01;f__JACIZP01;g__JACIZP01;s__
JZ2_201709_bins_23	JinZe hot spring	2017.09	3411971	95	46551	62.27	2722	1353	2444	42	1	1	1	90.94	92.24	2.2	0.07	0.142122	JAPDPT000000000	d__Bacteria;p__KSB1;c__UBA2214;o__JACIZP01;f__JADDFT01;g__DTON01;s__
JZ2_201808_bins_10	JinZe hot spring	2018.08	5906968	27	359877	60.06	4400	1754	3780	46	1	1	1	85.06	95.54	2.2	0.03	0.419335	JAPDPV000000000	d__Bacteria;p__KSB1;c__UBA2214;o__DRLW01;f__QEVD01;g__QEVD01;s__
JZ2_201808_bins_48	JinZe hot spring	2018.08	3062127	286	15022	59.87	2722	1179	2396	33	ND	ND	ND	91.32	83.45	1.65	0.16	0.274831	JAPDPW000000000	d__Bacteria;p__KSB1;c__UBA2214;o__JACIZP01;f__JACIZP01;g__JACIZP01;s__
JZ2_201901_bins_130	JinZe hot spring	2019.01	5955707	20	546766	60.04	4464	1756	3799	46	1	1	1	85	95.54	2.2	0.03	10.9651	JAPDPX000000000	d__Bacteria;p__KSB1;c__UBA2214;o__DRLW01;f__QEVD01;g__QEVD01;s__
JZ2_201907_bins_186	JinZe hot spring	2019.07	5903039	21	501032	60.04	4403	1752	3782	46	1	1	1	85.01	95.54	2.2	0.03	2.41546	JAPDPY000000000	d__Bacteria;p__KSB1;c__UBA2214;o__DRLW01;f__QEVD01;g__QEVD01;s__
JZ2_201907_bins_62	JinZe hot spring	2019.07	2936451	195	19290	59.94	2493	1163	2220	38	ND	ND	ND	91.63	80.7	2.75	0.16	0.198057	JAPDPZ000000000	d__Bacteria;p__KSB1;c__UBA2214;o__JACIZP01;f__JACIZP01;g__JACIZP01;s__
JZ2_201912_bins_68	JinZe hot spring	2019.12	5751944	23	362595	60.04	4299	1717	3698	46	1	1	1	85.1	94.44	2.2	0.03	0.389964	JAPDQA000000000	d__Bacteria;p__KSB1;c__UBA2214;o__DRLW01;f__QEVD01;g__QEVD01;s__
JZ2_202007_bins_101	JinZe hot spring	2020.07	5857296	84	105894	53.41	5202	1784	4269	46	1	1	1	88.21	96.64	1.1	0.05	7.93224	JAPDQB000000000	d__Bacteria;p__KSB1;c__UBA2214;o__DRLW01;f__QEVD01;g__DSNU01;s__
JZ2_202007_bins_144	JinZe hot spring	2020.07	5856860	23	429561	60.07	4355	1746	3752	46	1	1	1	85.01	95.54	2.2	0.03	18.8223	JAPDQC000000000	d__Bacteria;p__KSB1;c__UBA2214;o__DRLW01;f__QEVD01;g__QEVD01;s__
JZ2_202101_bins_2	JinZe hot spring	2021.01	5989938	93	98546	53.36	5340	1806	4392	46	1	1	1	88.17	96.64	1.1	0.05	2.25056	JAPDQD000000000	d__Bacteria;p__KSB1;c__UBA2214;o__DRLW01;f__QEVD01;g__DSNU01;s__
JZ2_202101_bins_52	JinZe hot spring	2021.01	5852548	22	441927	60.05	4368	1748	3756	46	1	1	1	85.02	95.54	2.2	0.03	1.36207	JAPDQE000000000	d__Bacteria;p__KSB1;c__UBA2214;o__DRLW01;f__QEVD01;g__QEVD01;s__
JZ4_201709_bins_129	JinZe hot spring	2017.09	4652066	145	51305	45.68	3490	1485	3028	46	ND	1	ND	84.29	96.64	1.1	0.13	0.372459	JAPDQG000000000	d__Bacteria;p__KSB1;c__UBA2214;o__AABM5-25-91;f__;g__;s__
JZ4_201709_bins_165	JinZe hot spring	2017.09	5640467	21	500677	60	4259	1705	3654	46	1	1	1	84.9	95.54	2.2	0.03	5.50741	JAPDQH000000000	d__Bacteria;p__KSB1;c__UBA2214;o__DRLW01;f__QEVD01;g__QEVD01;s__
JZ4_201709_bins_45	JinZe hot spring	2017.09	5943506	118	80232	51.39	5090	1708	4126	46	1	1	1	86.63	95.54	0.13	0.08	4.77943	JAPDQK000000000	d__Bacteria;p__KSB1;c__UBA2214;o__DRLW01;f__QEVD01;g__DSNU01;s__
JZ4_201803_bins_110	JinZe hot spring	2018.03	5713613	113	76244	51.37	4915	1677	4002	47	1	1	1	86.58	94.44	0.13	0.08	1.65534	JAPDQL000000000	d__Bacteria;p__KSB1;c__UBA2214;o__DRLW01;f__QEVD01;g__DSNU01;s__
JZ4_201803_bins_154	JinZe hot spring	2018.03	4157021	190	30140	47.62	3246	1330	2783	29	ND	ND	ND	86.33	87.85	2.2	0.14	0.27365	JAPDQM000000000	d__Bacteria;p__KSB1;c__UBA2214;o__AABM5-25-91;f__;g__;s__
JZ4_201803_bins_238	JinZe hot spring	2018.03	4307244	180	33169	45.79	3233	1404	2827	44	ND	1	ND	84.4	84.29	2.2	0.12	0.368475	JAPDQN000000000	d__Bacteria;p__KSB1;c__UBA2214;o__AABM5-25-91;f__;g__;s__
JZ4_201803_bins_290	JinZe hot spring	2018.03	6005874	30	441927	59.94	4532	1758	3836	46	1	1	1	85.09	95.54	2.2	0.04	4.48035	JAPDQO000000000	d__Bacteria;p__KSB1;c__UBA2214;o__DRLW01;f__QEVD01;g__QEVD01;s__
JZ4_201808_bins_132	JinZe hot spring	2018.08	2946788	397	9440	59.95	2655	1165	2344	36	ND	ND	ND	91.94	88.24	0	0.22	0.167987	JAPDQP000000000	d__Bacteria;p__KSB1;c__UBA2214;o__JACIZP01;f__JACIZP01;g__JACIZP01;s__
JZ4_201808_bins_140	JinZe hot spring	2018.08	5897230	107	77907	51.39	5052	1690	4104	47	1	1	1	86.68	94.99	0.13	0.09	2.43074	JAPDQQ000000000	d__Bacteria;p__KSB1;c__UBA2214;o__DRLW01;f__QEVD01;g__DSNU01;s__
JZ4_201808_bins_206	JinZe hot spring	2018.08	4322460	205	29816	45.69	3279	1408	2852	48	ND	1	1	84.47	86.75	2.2	0.16	0.64475	JAPDQS000000000	d__Bacteria;p__KSB1;c__UBA2214;o__AABM5-25-91;f__;g__;s__
JZ4_201808_bins_213	JinZe hot spring	2018.08	5894752	24	500823	60.07	4403	1755	3777	46	1	1	1	85.07	95.54	2.2	0.03	3.25282	JAPDQT000000000	d__Bacteria;p__KSB1;c__UBA2214;o__DRLW01;f__QEVD01;g__QEVD01;s__
SRBZ_201705_bins_74	ShuiReBaoZha hot spring	2017.05	3727513	78	76278	53.58	3034	1389	2765	44	1	1	ND	92.68	96.7	0	0.07	0.142229	JAPDQV000000000	d__Bacteria;p__KSB1;c__UBA2214;o__UBA2214;f__Zgenome-0027;g__RPQV01;s__
SZTDM2_201709_bins_136	ShiZiTou hot spring	2017.09	3479748	138	31608	59.82	2896	1274	2538	41	1	ND	1	91.33	82.35	0	0.11	0.33617	JAPDQW000000000	d__Bacteria;p__KSB1;c__UBA2214;o__JACIZP01;f__JACIZP01;g__JACIZP01;s__
ZMQR_201803_bins_22	ZiMeiQuan hot spring	2018.03	5589360	254	31471	60.22	4294	1682	3683	46	1	1	1	85.32	94.44	1.16	0.1	0.0211149	JAPDQY000000000	d__Bacteria;p__KSB1;c__UBA2214;o__DRLW01;f__QEVD01;g__QEVD01;s__
aGenome completeness, contamination were estimated by CheckM (v1.0.12).
bTaxonomic classification of MAGs were performed using GTDB-Tk (v2.1.1).

## Sheet: S2
Table S2. Genomic overview of Candidate Division KSB1 reference genome.
Reference	Completeness	Contamination	Clade_separation_score (GUNC)	Genome size (bp)	Scaffolds	N50	GC content (%)	No. of predicted genes	No. of genes annotated by KO	No. of genes annotated by eggNOG	GTDB Classification	Isolate	Geographic location	Source type
GCA_016783825.1	84.55	4.4	0.19	4536896	260	23462	37.25	3803	1311	3219	d__Bacteria;p__KSB1;c__UBA2214;o__AABM5-25-91;f__AABM5-25-91;g__BS750m-G10;s__BS750m-G10 sp016783825	BS750m-G10	Bulgaria: Black Sea	Brackish water
GCA_011046315.1	93.34	4.4	0.31	4110078	588	8319	43.28	3526	1397	3041	d__Bacteria;p__KSB1;c__UBA2214;o__AABM5-25-91;f__AABM5-25-91;g__DSAU01;s__DSAU01 sp011046315	SpSt-1156	Blank spring	Hot spring
GCA_016931935.1	85.65	4.58	0.19	7894986	381	32018	42.43	5972	2040	5146	d__Bacteria;p__KSB1;c__UBA2214;o__AABM5-25-91;f__JAFGDW01;g__JAFGDW01;s__JAFGDW01 sp016931935	Zod_Metabat.1197	USA: Anadarko, OK, Zodletone Spring	Sediment
GCA_016926625.1	87.85	2.2	0.17	3611166	134	45194	44.37	2748	1258	2466	d__Bacteria;p__KSB1;c__UBA2214;o__AABM5-25-91;f__JAFGDW01;g__JAFGOE01;s__JAFGOE01 sp016926625	Zod_Metabat.605	USA: Anadarko, OK, Zodletone Spring	Sediment
GCA_014729735.1	84.73	4.86	0.29	4842997	823	6544	42.84	4400	1502	3765	d__Bacteria;p__KSB1;c__UBA2214;o__AABM5-25-91;f__JAFGDW01;g__WJJN01;s__WJJN01 sp014729735	Bin_079	Australia: Shark Bay, Hameline Pool	Microbial mat
GCA_016927835.1	96.64	3.4	0.12	7579817	452	24906	46.01	5457	1780	4582	d__Bacteria;p__KSB1;c__UBA2214;o__AABM5-25-91;f__JAFGMA01;g__JAFGMA01;s__JAFGMA01 sp016927835	Zod_Metabat.436	USA: Anadarko, OK, Zodletone Spring	Sediment
GCA_011777055.1	83.94	4.69	0.14	6337027	811	20570	46.97	6524	1796	5128	d__Bacteria;p__KSB1;c__UBA2214;o__CR04bin15;f__;g__;s__	ACK-K089	India: Gulf of Kutch	Marine sediment
GCA_011774205.1	83.94	4.69	0.14	6337027	811	20570	46.97	6524	1796	5128	d__Bacteria;p__KSB1;c__UBA2214;o__CR04bin15;f__;g__;s__	KS4-K089	India: Gulf of Kutch	Marine sediment
GCA_004356825.1	94.44	3.3	0.15	4364253	358	13543	44.53	3913	1479	3291	d__Bacteria;p__KSB1;c__UBA2214;o__CR04bin15;f__CR04bin15;g__N075bin58;s__N075bin58 sp004356825	N075bin58	Pacific Ocean	Marine sediment
GCA_004356135.1	82.35	4.4	0.15	3324124	329	10731	44.26	3080	1284	2610	d__Bacteria;p__KSB1;c__UBA2214;o__CR04bin15;f__CR04bin15;g__N075bin58;s__N075bin58 sp004356825	N074bin33	Pacific Ocean	Marine sediment
GCA_015492895.1	83.3	3.95	0.22	3557591	840	4622	52.45	3392	1421	2883	d__Bacteria;p__KSB1;c__UBA2214;o__DRLW01;f__DRLW01;g__;s__	S146_25	Pacific Ocean	Hydrothermal vent
GCA_011375275.1	84.68	2.85	0.19	4028935	747	5821	54.84	3489	1420	2913	d__Bacteria;p__KSB1;c__UBA2214;o__DRLW01;f__DRLW01;g__DRLW01;s__DRLW01 sp011375275	HyVt-473	Tonga: Lau Basin	Hydrothermal vent
GCA_015492145.1	96.64	1.1	0.13	4912437	303	24257	54.39	3876	1663	3285	d__Bacteria;p__KSB1;c__UBA2214;o__DRLW01;f__DRLW01;g__DRLW01;s__DRLW01 sp015485525	S146_9	Pacific Ocean	Hydrothermal vent
GCA_015491795.1	96.64	2.3	0.1	4949332	278	29730	54.34	3910	1658	3289	d__Bacteria;p__KSB1;c__UBA2214;o__DRLW01;f__DRLW01;g__DRLW01;s__DRLW01 sp015485525	S140_3	Pacific Ocean	Hydrothermal vent
GCA_015487885.1	95.54	1.1	0.12	4891862	299	25711	54.32	3855	1648	3271	d__Bacteria;p__KSB1;c__UBA2214;o__DRLW01;f__DRLW01;g__DRLW01;s__DRLW01 sp015485525	S012_163	Pacific Ocean	Hydrothermal vent
GCA_015485525.1	94.44	1.1	0.13	4553255	493	13942	54.46	3707	1600	3155	d__Bacteria;p__KSB1;c__UBA2214;o__DRLW01;f__DRLW01;g__DRLW01;s__DRLW01 sp015485525	S139_20	Pacific Ocean	Hydrothermal vent
GCA_015490415.1	94.24	2.2	0.15	4693264	573	10568	54.4	3887	1603	3254	d__Bacteria;p__KSB1;c__UBA2214;o__DRLW01;f__DRLW01;g__DRLW01;s__DRLW01 sp015485525	S141_7	Pacific Ocean	Hydrothermal vent
GCA_008501765.1	96.64	3.3	0.02	5917398	21	445531	43.05	4543	1786	3918	d__Bacteria;p__KSB1;c__UBA2214;o__DRLW01;f__DRLW01;g__QQUE01;s__QQUE01 sp008501765	CLD2	Saudi Arabia: KAUST	Bioreactor
GCA_015485555.1	97.74	2.2	0.13	5025588	419	17702	53.83	4076	1716	3466	d__Bacteria;p__KSB1;c__UBA2214;o__DRLW01;f__DRLW01;g__WFVT01;s__WFVT01 sp015491485	S139_15	Pacific Ocean	Hydrothermal vent
GCA_015488025.1	96.64	0	0.15	4901846	486	13799	53.84	4029	1703	3452	d__Bacteria;p__KSB1;c__UBA2214;o__DRLW01;f__DRLW01;g__WFVT01;s__WFVT01 sp015491485	S012_160_esom	Pacific Ocean	Hydrothermal vent
GCA_015491485.1	96.64	0.18	0.12	4446939	397	16486	53.44	3676	1583	3125	d__Bacteria;p__KSB1;c__UBA2214;o__DRLW01;f__DRLW01;g__WFVT01;s__WFVT01 sp015491485	S140_5	Pacific Ocean	Hydrothermal vent
GCA_015493075.1	96.64	2.2	0.14	4847308	519	13699	53.8	4031	1713	3454	d__Bacteria;p__KSB1;c__UBA2214;o__DRLW01;f__DRLW01;g__WFVT01;s__WFVT01 sp015491485	S146_11	Pacific Ocean	Hydrothermal vent
GCA_015490205.1	96.64	2.3	0.14	4685342	447	14605	53.44	3884	1639	3303	d__Bacteria;p__KSB1;c__UBA2214;o__DRLW01;f__DRLW01;g__WFVT01;s__WFVT01 sp015491485	S141_8	Pacific Ocean	Hydrothermal vent
GCA_011047125.1	97.74	1.26	0.09	6246268	360	26459	52.83	5864	1821	4765	d__Bacteria;p__KSB1;c__UBA2214;o__DRLW01;f__QEVD01;g__DSNU01;s__DSNU01 sp011047125	SpSt-324	Canada: British Columbia	Hot spring
GCA_008363195.1	94.44	1.1	0.07	7159421	128	99331	53.05	5936	5936	5016	d__Bacteria;p__KSB1;c__UBA2214;o__DRLW01;f__QEVD01;g__QEVD01;s__QEVD01 sp003576975	KSB	China: Beijing	Bioreactor
GCA_003576975.1	92.24	3.3	0.14	7248468	776	14792	52.87	6731	1992	5597	d__Bacteria;p__KSB1;c__UBA2214;o__DRLW01;f__QEVD01;g__QEVD01;s__QEVD01 sp003576975	KSB	China: Beijing	Bioreactor
GCA_014338045.1	91.14	1.65	0.16	6960637	868	11641	52.97	6435	1944	5360	d__Bacteria;p__KSB1;c__UBA2214;o__DRLW01;f__QEVD01;g__QEVD01;s__QEVD01 sp003576975	CDK1	China: Beijing	Bioreactor
GCA_013359385.1	88.4	1.1	0.15	7045651	1079	9712	53.31	6732	1965	5575	d__Bacteria;p__KSB1;c__UBA2214;o__DRLW01;f__QEVD01;g__QEVD01;s__QEVD01 sp003576975	MAG_41	China:NanJing	Bioreactor
GCA_013359425.1	95.54	2.2	0.1	7052599	303	33546	59.33	5711	1928	4867	d__Bacteria;p__KSB1;c__UBA2214;o__DRLW01;f__QEVD01;g__QEVD01;s__QEVD01 sp013359425	MAG_40	China:NanJing	Bioreactor
GCA_014359355.1	92.79	2.85	0.19	3786951	395	15139	61.34	3313	1411	2930	d__Bacteria;p__KSB1;c__UBA2214;o__JACIZP01;f__JACIZP01;g__JACIZP01;s__JACIZP01 sp014359355	MAG-107	China:Dongying	oil production facility (Others)
GCA_011389025.1	95.6	2.2	0.02	3584466	29	199667	62.33	2805	1403	2542	d__Bacteria;p__KSB1;c__UBA2214;o__JACIZP01;f__JADDFT01;g__DTON01;s__DTON01 sp011389025	SpSt-950	USA: Yellowstone National Park	Hot spring
GCA_013152765.1	86.81	3.4	0.17	3488877	556	6848	60.26	2957	1262	2559	d__Bacteria;p__KSB1;c__UBA2214;o__JACIZP01;f__JADDFT01;g__JADDFT01;s__JADDFT01 sp013152765	M_MaxBin.061	Pacific Ocean: East Pacific Rise	Hydrothermal vent
GCA_001771235.1	85.1	0	0.18	3937874	326	14317	47.72	3493	1309	2924	d__Bacteria;p__KSB1;c__UBA2214;o__UBA2214;f__;g__;s__	RBG_16_48_16	Rifle background sediment; well D04 at 16ft dep	Others
GCA_012523655.1	91.15	2.75	0.15	4808431	729	9407	55.3	4223	1528	3699	d__Bacteria;p__KSB1;c__UBA2214;o__UBA2214;f__UBA2214;g__JAAYTV01;s__JAAYTV01 sp012523655	AS27yjCOA_10	anaerobic digester metagenome	anaerobic digester metagenome (Others)
GCA_002327255.1	89.56	2.75	0.14	4200013	259	25707	56.22	3366	1452	2983	d__Bacteria;p__KSB1;c__UBA2214;o__UBA2214;f__UBA2214;g__UBA2214;s__UBA2214 sp002327255	UBA2214	Canada: Suncor tailings pond 6	suncor tailing pond (Others)
GCA_016929055.1	94.34	2.2	0.16	4046472	366	15219	52.42	3399	1415	2991	d__Bacteria;p__KSB1;c__UBA2214;o__UBA2214;f__WJMF01;g__JAFGJN01;s__JAFGJN01 sp016929055	Zod_Metabat.28	USA: Anadarko, OK, Zodletone Spring	Sediment
GCA_014728115.1	95.54	4.4	0.11	6960450	338	40493	46	5656	1920	4897	d__Bacteria;p__KSB1;c__UBA2214;o__UBA2214;f__WJMF01;g__WJME01;s__WJME01 sp014728115	Bin_228	Australia: Shark Bay, Hameline Pool	Microbial mat
GCA_014728085.1	95.54	2.2	0.09	5189837	244	43030	45.97	4157	1596	3653	d__Bacteria;p__KSB1;c__UBA2214;o__UBA2214;f__WJMF01;g__WJMF01;s__WJMF01 sp014728085	Bin_298	Australia: Shark Bay, Hameline Pool	Microbial mat
GCA_011682565.1	81.22	4.4	0.2	4373136	754	6539	44.39	4032	1451	3370	d__Bacteria;p__KSB1;c__UBA2214;o__UBA2214;f__Zgenome-0027;g__JAADGR01;s__JAADGR01 sp011682565	OTbin.62	Okinawa hydrothermal vent	Hydrothermal vent
GCA_013152225.1	93.34	1.1	0.17	4891513	533	11108	44.14	4395	1534	3726	d__Bacteria;p__KSB1;c__UBA2214;o__UBA2214;f__Zgenome-0027;g__JAADGR01;s__JAADGR01 sp013152225	M_MetaBat.126	Pacific Ocean: East Pacific Rise	Hydrothermal vent
GCA_016934825.1	93.34	2.2	0.11	5391025	179	55450	41.75	4214	1648	3713	d__Bacteria;p__KSB1;c__UBA2214;o__UBA2214;f__Zgenome-0027;g__JAFGSB01;s__JAFGSB01 sp016934825	Zod_Metabat.863	USA: Anadarko, OK, Zodletone Spring	Sediment
GCA_003818595.1	86.22	4.64	0.19	4816135	979	5811	48.02	4579	1554	3891	d__Bacteria;p__KSB1;c__UBA2214;o__UBA2214;f__Zgenome-0027;g__RPQV01;s__RPQV01 sp003818595	metabat2.451	USA: North Dakota, Cottonwood Lake Study Area	Spring (Others)
GCA_016928775.1	95.54	1.1	0.07	5997843	136	75161	46.84	4544	4544	4038	d__Bacteria;p__KSB1;c__UBA2214;o__UBA2214;f__Zgenome-0027;g__Zgenome-0027;s__Zgenome-0027 sp003854975	Zod_Metabat.31	USA: Anadarko, OK, Zodletone Spring	Sediment
GCA_016928635.1	87.85	4.4	0.21	3460858	416	10821	52.6	3041	3041	2695	d__Bacteria;p__KSB1;c__UBA2214;o__UBA2214;f__Zgenome-0027;g__Zgenome-0027;s__Zgenome-0027 sp003854995	Zod_Metabat.326	USA: Anadarko, OK, Zodletone Spring	Sediment
GCA_016929295.1	92.12	3.3	0.14	4343692	367	18918	50.8	3684	1406	3174	d__Bacteria;p__KSB1;c__UBA2214;o__UBA2214;f__Zgenome-0027;g__Zgenome-0027;s__Zgenome-0027 sp016929295	Zod_Metabat.251	USA: Anadarko, OK, Zodletone Spring	Sediment

## Sheet: S3
Table S3. ANI/AAI Values for each genome pair.
AAIa ANIb	ZMQR_201803_bins_22	JZ4_201709_bins_165	JZ2_201912_bins_68	JZ2_201808_bins_10	JZ2_201907_bins_186	JZ2_202101_bins_52	JZ4_201803_bins_290	JZ2_201901_bins_130	JZ2_202007_bins_144	JZ1_202101_bins_37	JZ4_201808_bins_213	GCA_013359425.1	GCA_003576975.1	GCA_014338045.1	GCA_013359385.1	GCA_008363195.1	GCA_011047125.1	JZ2_202007_bins_101	JZ1_202101_bins_107	JZ2_202101_bins_2	JZ4_201709_bins_45	JZ4_201803_bins_110	JZ4_201808_bins_140	GCA_011375275.1	GCA_015485525.1	GCA_015487885.1	GCA_015492145.1	GCA_015490415.1	GCA_015491795.1	GCA_008501765.1	GCA_015485555.1	GCA_015493075.1	GCA_015491485.1	GCA_015488025.1	GCA_015490205.1	GCA_015492895.1	GCA_004356135.1	GCA_004356825.1	GCA_011774205.1	GCA_011777055.1	GCA_016928635.1	GCA_016929295.1	GCA_016928775.1	SRBZ_201705_bins_74	DPZ2_202101_bins_149	GCA_003818595.1	GCA_016934825.1	GCA_011682565.1	GCA_013152225.1
ZMQR_201803_bins_22	100	99.9196	99.9507	99.9358	99.9383	99.9393	99.9389	99.9398	99.9403	99.9537	99.9385	85.5604	74.0516	74.1483	74.1366	74.2069	63.7369	64.6547	64.6898	64.6939	64.0999	63.9241	64.0106	57.2625	57.0911	57.0573	57.006	57.1826	57.0038	54.871	58.2937	58.3478	58.1241	58.4094	58.3136	58.2242	57.0752	56.5451	57.2353	57.2353	53.0968	53.3608	53.4587	53.9069	54.1072	53.1647	53.1748	53.7465	53.6613
JZ4_201709_bins_165	99.9733	100	99.9665	99.9885	99.9847	99.9799	99.9901	99.9821	99.9809	99.9666	99.9938	85.4876	74.1916	74.1987	74.2894	74.2674	64.1105	65.0482	65.1879	65.2436	64.383	64.1644	64.3478	57.2004	57.027	57.0332	57.0132	57.1401	57.0017	54.9218	58.3443	58.3544	58.1844	58.4277	58.3623	58.1022	56.9962	56.5224	57.2807	57.2807	53.045	53.1726	53.3889	53.8772	54.0844	53.173	53.1004	53.7024	53.6272
JZ2_201912_bins_68	99.9724	99.9932	100	99.9728	99.9737	99.9774	99.9861	99.978	99.9773	99.9903	99.9865	85.5039	74.1286	74.196	74.2958	74.248	64.0081	64.9598	65.1086	65.1677	64.3834	64.1262	64.3081	57.2195	57.0433	57.0453	57.0243	57.1599	56.9958	54.9489	58.3115	58.3404	58.161	58.3927	58.3339	58.0641	56.9672	56.4667	57.2223	57.2223	53.0399	53.2068	53.3602	53.8246	54.0472	53.2752	53.1275	53.6357	53.6279
JZ2_201808_bins_10	99.9756	99.9948	99.9955	100	99.99	99.9916	99.9901	99.9905	99.9887	99.9748	99.9897	85.4979	74.1342	74.162	74.2766	74.2232	64.0184	64.9372	65.0768	65.1124	64.4122	64.0776	64.2339	57.2204	57.0155	57.023	56.9941	57.1412	56.9786	54.9084	58.2624	58.2938	58.1251	58.3415	58.2937	58.05	56.9259	56.4814	57.2186	57.2186	52.996	53.1871	53.3428	53.8377	54.0465	53.2075	53.0811	53.6254	53.596
JZ2_201907_bins_186	99.9667	99.998	99.9953	99.9931	100	99.9934	99.9884	99.9974	99.9953	99.9703	99.9892	85.4995	74.1247	74.1752	74.3003	74.236	64.0135	64.9365	65.0792	65.1329	64.4289	64.0744	64.2342	57.1978	57.005	57.0134	56.9841	57.1307	56.9686	54.9023	58.2761	58.297	58.125	58.3554	58.2932	58.0689	56.923	56.4788	57.2159	57.2159	52.997	53.1863	53.3469	53.8369	54.0446	53.1938	53.0789	53.6105	53.5809
JZ2_202101_bins_52	99.9719	99.996	99.9982	99.9957	99.9985	100	99.9854	99.9947	99.9917	99.974	99.9859	85.5122	74.1237	74.1876	74.2917	74.2478	64.0168	64.9412	65.0876	65.1685	64.3113	64.0679	64.2294	57.1936	57.0017	57.0132	56.9787	57.1274	56.9654	54.8868	58.2978	58.3189	58.1573	58.3771	58.3161	58.0893	56.9308	56.4849	57.2164	57.2164	52.9934	53.1988	53.3374	53.8365	54.0445	53.1951	53.0822	53.6189	53.597
JZ4_201803_bins_290	99.9717	99.9972	99.9985	99.9949	99.9985	99.997	100	99.9901	99.9881	99.9714	99.997	85.4943	74.1284	74.1825	74.3018	74.2429	64.0398	64.9379	65.0817	65.1286	64.415	64.0736	64.231	57.1961	57.0042	57.0171	56.9833	57.1298	56.9678	54.9045	58.2888	58.299	58.1271	58.3574	58.2952	58.0561	56.923	56.4788	57.2267	57.2267	52.9979	53.1834	53.3531	53.8368	54.0442	53.1937	53.0892	53.6117	53.5573
JZ2_201901_bins_130	99.9733	99.9992	99.9981	99.9982	99.999	99.9965	99.9948	100	99.9971	99.9721	99.9894	85.4938	74.1246	74.1786	74.3051	74.2392	64.0185	64.9385	65.0823	65.1326	64.4205	64.0736	64.2349	57.1961	57.0042	57.0165	56.9833	57.1298	56.9678	54.9048	58.2757	58.2966	58.1245	58.355	58.2927	58.0689	56.923	56.4788	57.2164	57.2164	52.9969	53.185	53.3458	53.8363	54.0438	53.1937	53.0773	53.6119	53.58
JZ2_202007_bins_144	99.9771	99.997	99.9964	99.995	99.9972	99.9962	99.9945	99.9999	100	99.9735	99.9849	85.518	74.1449	74.194	74.307	74.2497	64.0173	64.9031	65.0513	65.1023	64.3962	64.083	64.2055	57.1999	57.0071	57.0197	56.986	57.1327	56.9706	54.8865	58.3136	58.3347	58.1643	58.3957	58.3326	58.0891	56.9368	56.4912	57.2234	57.2234	52.996	53.1969	53.3314	53.8362	54.0436	53.1948	53.0809	53.6209	53.5977
JZ1_202101_bins_37	99.976	99.9963	99.9947	99.995	99.9959	99.9941	99.9957	99.9978	99.9964	100	99.9713	85.4967	74.0796	74.1252	74.2409	74.1924	63.9363	64.7402	64.8675	64.8794	64.2068	64.0405	64.1173	57.1708	56.978	56.9911	56.9585	57.1081	56.943	54.8997	58.2584	58.2816	58.0972	58.3341	58.2573	58.0148	56.9115	56.4558	57.236	57.236	52.9773	53.1834	53.3379	53.8207	54.0435	53.2166	53.0823	53.6324	53.6242
JZ4_201808_bins_213	99.9729	99.9982	99.9977	99.9966	99.9996	99.9987	99.9993	99.9955	99.9932	99.997	100	85.4941	74.1313	74.1837	74.2917	74.2391	64.0155	64.9342	65.0737	65.1301	64.3697	64.0602	64.2291	57.1961	57.0042	57.0171	56.9833	57.1298	56.9678	54.9127	58.2796	58.3004	58.1245	58.3588	58.2927	58.0599	56.923	56.4788	57.2168	57.2168	52.9965	53.1847	53.3404	53.8357	54.0432	53.1934	53.076	53.6119	53.6037
GCA_013359425.1	84.1292	83.9807	84.0927	84.0913	84.1039	84.0097	84.0822	84.0373	84.1467	84.11	84.0933	100	75.4471	75.5199	75.8727	75.555	63.7425	64.2403	64.2084	64.215	64.3003	64.2068	64.2788	56.7558	56.5811	56.5762	56.5589	56.7279	56.5537	54.8317	57.7047	57.7777	57.6403	57.8241	57.8307	57.7786	56.6887	56.4185	56.7542	56.7542	53.0026	53.2237	53.1097	53.6379	53.7801	53.2202	53.6839	53.4429	53.3073
GCA_003576975.1	74.245	74.2293	74.2008	74.197	74.1713	74.2378	74.2281	74.2968	74.2576	74.2055	74.2352	75.967	100	96.8083	96.4106	96.8519	64.7097	64.9253	64.9413	64.9608	64.5832	64.4733	64.4918	56.8722	56.7624	56.6685	56.5983	56.7674	56.5797	54.7154	57.501	57.5655	57.4222	57.5442	57.5976	57.4266	56.9741	56.8996	57.2817	57.2817	53.0874	53.4767	53.2173	53.6827	54.0828	53.3609	53.9261	53.6327	53.7352
GCA_014338045.1	74.2634	74.3025	74.4266	74.3657	74.2822	74.2479	74.311	74.2812	74.3988	74.3282	74.2832	75.8014	96.5773	100	95.89	99.8254	64.7978	65.0468	65.0613	65.0796	64.39	64.2935	64.34	56.9218	56.6709	56.5682	56.5352	56.6475	56.5242	54.8228	57.5393	57.6025	57.5606	57.626	57.6862	57.7174	57.0752	56.8742	57.1659	57.1659	53.1596	53.4048	53.2192	53.629	53.7826	53.439	53.7533	53.6803	53.6644
GCA_013359385.1	74.3523	74.4651	74.3822	74.448	74.414	74.3496	74.3907	74.4335	74.393	74.2491	74.4337	76.0373	96.4058	95.9066	100	96.097	65.0671	65.1351	65.1996	65.1833	64.5566	64.4821	64.5435	56.7199	56.5653	56.5387	56.4862	56.6525	56.473	54.5832	57.6107	57.613	57.6278	57.6907	57.7092	57.6278	56.8357	56.778	57.0195	57.0195	53.0648	53.6102	53.2746	53.6579	53.7335	53.3352	53.7905	53.6541	53.7349
GCA_008363195.1	74.3733	74.4715	74.3875	74.396	74.3185	74.398	74.3921	74.3849	74.3179	74.2555	74.4131	75.963	96.6802	99.8875	96.0089	100	64.6997	64.9896	65.0163	65.0314	64.3391	64.2158	64.2684	56.8514	56.6471	56.5682	56.4887	56.6494	56.5159	54.6892	57.4712	57.5513	57.5213	57.5825	57.5902	57.6409	56.9884	56.8717	57.0552	57.0552	53.0331	53.2397	53.1303	53.5572	53.7119	53.2348	53.6442	53.8263	53.7224
GCA_011047125.1	69.9365	70.1224	70.0553	70.028	70.0739	69.9402	69.9428	70.0079	69.9778	70.0517	70.0342	70.2112	70.778	70.7753	70.9377	70.8388	100	86.8794	86.862	86.8078	73.7674	73.7655	73.8094	57.0661	56.7489	56.6752	56.7251	56.8354	56.6123	54.6774	58.1641	58.178	58.0956	58.2075	58.2909	58.3922	57.5768	57.1886	57.5627	57.5627	53.3366	53.4754	53.5328	54.0478	54.1453	53.3255	53.7183	53.988	54.2295
JZ2_202007_bins_101	70.604	70.7632	70.6498	70.8126	70.7843	70.7223	70.6866	70.6993	70.7269	70.5683	70.6264	70.6284	70.9409	70.9634	70.8753	71.0184	87.1988	100	99.9939	99.9792	74.7633	74.5267	74.685	57.047	56.9098	56.8796	56.8968	56.9992	56.7643	54.9649	58.4177	58.478	58.3974	58.4878	58.5655	58.0865	57.6125	57.3559	57.604	57.604	53.617	53.6846	53.5948	54.2904	54.4331	53.6389	53.9245	54.375	54.0599
JZ1_202101_bins_107	70.6767	70.9169	70.9156	70.9626	71.0273	70.7968	70.8851	70.8411	70.8099	70.6993	70.8442	70.5291	70.9168	70.9581	70.9092	71.0593	87.2558	99.9896	100	99.9899	74.7354	74.5323	74.7305	57.0281	56.8602	56.8459	56.8563	56.9824	56.7141	54.9307	58.41	58.4755	58.3815	58.4622	58.5575	58.0468	57.6059	57.3603	57.5966	57.5966	53.5714	53.5884	53.5692	54.183	54.3915	53.5992	53.8641	54.2865	54.0526
JZ2_202101_bins_2	70.699	70.9015	70.9339	70.9025	71.035	70.9088	70.8947	70.8647	70.8532	70.7158	70.8542	70.6975	70.9262	70.9127	70.8191	70.9713	87.1379	99.9953	99.9911	100	74.7638	74.5621	74.7185	57.0219	56.858	56.8328	56.8542	56.9673	56.7129	54.9353	58.3813	58.4461	58.3601	58.4479	58.5275	58.0344	57.5682	57.3357	57.5615	57.5615	53.5944	53.6117	53.5632	54.2669	54.391	53.5938	53.8887	54.2868	54.0447
JZ4_201709_bins_45	69.6855	69.7456	69.7679	69.7861	69.9217	69.8715	69.8648	69.8411	69.8987	69.6075	69.7688	69.9816	69.8811	69.9217	69.6303	69.9583	75.0492	75.7802	75.7224	75.8405	100	99.9425	99.9545	57.1786	56.9776	56.8817	56.946	57.1149	56.8085	55.0888	58.6669	58.7202	58.6118	58.6323	58.6819	58.6233	57.1928	56.6292	57.2855	57.2855	53.633	54.0395	53.6619	54.3553	54.7754	53.6518	54.1329	54.1919	54.4111
JZ4_201803_bins_110	69.5947	69.7557	69.7229	69.7674	69.6899	69.7152	69.5497	69.6478	69.7127	69.5902	69.6518	70.0601	69.8747	69.7124	69.6562	69.8339	75.1337	75.563	75.5089	75.6637	99.9702	100	99.9401	57.1714	56.945	56.8853	56.9552	57.0785	56.7954	55.0123	58.673	58.6812	58.6365	58.6492	58.699	58.6385	57.1353	56.5819	57.299	57.299	53.6703	54.0561	53.7487	54.4717	54.7698	53.6529	54.1383	54.339	54.4952
JZ4_201808_bins_140	69.7465	69.8721	69.7807	69.6778	69.7626	69.8475	69.7434	69.8141	69.84	69.6641	69.8098	70.0425	69.9158	69.9292	69.6681	69.937	75.0531	75.6039	75.6272	75.7567	99.9708	99.9745	100	57.1322	56.9261	56.838	56.8968	57.019	56.7539	55.072	58.6444	58.6806	58.6096	58.6262	58.6931	58.557	57.15	56.5899	57.3052	57.3052	53.6514	54.0046	53.7118	54.3844	54.7157	53.6254	54.1145	54.1841	54.419
GCA_011375275.1	66.1963	66.4067	66.4881	66.3734	66.2831	66.3129	66.3819	66.1864	66.305	66.2182	66.3828	65.9886	65.7475	65.5351	65.6151	65.7071	66.1402	66.1169	66.1579	66.0091	65.641	65.625	65.7321	100	97.3845	97.3092	97.3654	97.3167	97.3133	59.1122	61.3332	61.3936	61.2544	61.4602	61.3953	60.809	56.7417	56.2906	56.9089	56.9089	53.7529	53.7219	53.9468	54.0488	54.2685	53.7681	54.0099	54.0732	54.3756
GCA_015485525.1	66.3358	66.0673	66.0499	66.3176	66.2096	66.3732	66.3923	66.1919	66.3193	66.158	66.1979	65.9116	65.7167	65.5245	65.5487	65.6129	65.862	65.922	65.8025	65.8228	65.8864	65.7426	65.6934	95.2448	100	99.6405	99.6516	99.6489	99.6422	58.7823	61.023	61.0659	60.9442	61.1151	61.1554	60.5308	56.4388	56.0356	56.7084	56.7084	53.3801	53.4827	53.6085	53.714	54.0268	53.7255	53.7188	53.791	53.8455
GCA_015487885.1	66.1747	66.0782	66.2504	66.136	66.1813	66.0804	66.2259	66.0778	66.0527	66.1375	66.083	65.8945	65.5393	65.4497	65.5252	65.5258	65.7745	65.9449	65.9161	65.9178	65.3287	65.3877	65.4556	95.2137	99.5586	100	99.6128	99.603	99.592	58.6806	60.9993	61.0178	60.9473	61.0523	61.0407	60.5208	56.3052	55.9603	56.6202	56.6202	53.5175	53.5597	53.5745	53.7478	53.9596	53.5229	53.7347	53.9467	53.9617
GCA_015492145.1	66.137	66.1116	66.1128	66.1353	66.0887	66.1205	66.1584	66.0876	66.1225	65.9578	66.078	65.8953	65.3968	65.3962	65.3822	65.4648	65.8133	65.9999	65.8545	65.8502	65.5201	65.4082	65.4582	95.201	99.5236	99.4829	100	99.6197	99.591	58.6305	61.016	60.9977	60.9664	61.1293	61.0367	60.5585	56.2916	55.9371	56.637	56.637	53.5159	53.4764	53.5478	53.7259	53.9495	53.4986	53.7776	53.8623	53.9832
GCA_015490415.1	66.0196	66.1224	66.217	66.3465	66.2478	66.2418	66.1293	66.1631	65.9858	66.0554	66.1014	65.9875	65.5405	65.5427	65.4619	65.6071	65.8573	65.8914	65.7485	65.6755	65.5594	65.4718	65.4301	95.2521	99.5171	99.505	99.5108	100	99.6121	58.7273	61.1747	61.1822	61.0391	61.1897	61.0924	60.6657	56.3377	55.9628	56.8104	56.8104	53.5034	53.5424	53.6367	53.7442	53.8982	53.5165	53.8167	53.8987	54.0546
GCA_015491795.1	66.3318	66.188	66.3036	66.2496	66.2995	66.3351	66.3348	66.2774	66.2531	66.2721	66.2175	65.9461	65.5599	65.3798	65.4708	65.6137	65.8399	65.9448	65.8686	65.9436	65.5642	65.5497	65.5858	95.2379	99.512	99.4569	99.4492	99.4687	100	58.6799	60.9477	61.0144	60.9058	61.0528	61.0668	60.4932	56.2751	55.9304	56.6803	56.6803	53.3876	53.4769	53.4877	53.7302	53.8118	53.4332	53.7059	53.8413	53.9268
GCA_008501765.1	63.6681	63.7611	63.7491	63.841	63.7408	63.7539	63.7181	63.8188	63.7914	63.5885	63.7296	63.8614	64.0635	63.9453	63.7586	63.8771	64.0138	64.436	64.2227	64.2235	63.8395	63.9208	63.9584	65.4858	65.4298	65.336	65.369	65.5106	65.46	100	58.0719	58.0201	57.9943	57.9412	58.0641	57.7419	55.1007	54.7294	54.7661	54.7661	52.8323	52.9329	52.9788	53.194	53.2086	52.8874	53.0448	53.6071	53.6775
GCA_015485555.1	66.9935	66.9844	66.94	67.0188	66.9246	67.0649	66.9426	66.9327	67.0663	67.0589	66.8981	66.5662	66.2257	66.2745	66.1293	66.1898	66.6604	66.8411	66.9036	66.7096	66.5556	66.5387	66.4556	67.289	67.3094	67.1773	67.3181	67.4076	67.3522	65.004	100	99.3507	99.4969	99.5022	99.4529	69.3682	57.3338	56.6994	57.6701	57.6701	53.8416	53.9081	54.0205	54.3511	54.4954	53.5203	54.3144	54.363	54.2542
GCA_015493075.1	66.8452	66.8596	66.7913	66.868	66.7309	66.7906	66.7227	66.7165	66.818	66.8118	66.723	66.4449	66.094	66.0652	66.0417	66.1326	66.8085	66.6976	66.7682	66.7345	66.3906	66.3781	66.3728	67.3596	67.4216	67.2307	67.2591	67.3608	67.3783	64.914	99.1551	100	99.4887	99.4509	99.4428	69.2696	57.2947	56.6534	57.6446	57.6446	53.7393	53.9799	54.0213	54.3157	54.4894	53.5643	54.335	54.3447	54.3776
GCA_015491485.1	66.7516	66.6696	66.78	66.6779	66.7705	66.7902	66.6454	66.6577	66.7481	66.6635	66.6794	66.2018	65.9985	66.0145	65.8849	66.0691	66.558	66.6603	66.6831	66.5681	66.2005	66.256	66.1019	67.1127	66.9695	66.9676	67.0596	67.1469	67.024	64.9547	99.2705	99.2915	100	99.4621	99.4309	69.4046	57.2242	56.502	57.7113	57.7113	53.8065	53.989	53.9701	54.3773	54.4032	53.6306	54.3782	54.3893	54.3745
GCA_015488025.1	66.8495	66.8804	66.8582	66.8984	66.7846	66.8219	66.7795	66.835	66.9046	66.8286	66.8303	66.4799	65.9722	66.0711	66.0288	66.1206	66.6302	66.6991	66.7271	66.6784	66.45	66.3407	66.356	67.6484	67.2254	67.129	67.3971	67.1304	67.2875	64.9687	99.3297	99.2606	99.2798	100	99.4637	69.3159	57.3211	56.5207	57.6949	57.6949	53.6787	53.9027	53.8534	54.2965	54.3661	53.5063	54.2362	54.2765	54.3088
GCA_015490205.1	66.8306	66.9844	67.0179	66.9046	66.9843	66.8379	66.9313	66.8153	66.9224	66.9461	67.0002	66.521	66.1797	66.1501	66.0071	66.331	66.7234	66.7587	66.7575	66.6826	66.2099	66.3541	66.3259	67.3814	67.3015	67.0907	67.217	67.1406	67.2214	64.8356	99.2552	99.2228	99.2504	99.2496	100	69.4329	57.1937	56.6751	57.8762	57.8762	53.7053	53.9299	53.8099	54.3203	54.3486	53.3717	54.3359	54.3892	54.2611
GCA_015492895.1	65.8495	66.0147	65.9957	65.8707	65.8685	65.881	65.7339	65.8803	65.7589	65.8507	65.9227	65.7093	65.5174	65.4826	65.5067	65.656	65.8781	65.9722	65.8334	65.8173	65.7637	65.5803	65.6992	66.7012	66.6965	66.5504	66.6227	66.6403	66.699	64.4117	70.8564	70.6898	70.9146	70.8342	70.9072	100	57.0947	56.6411	57.6062	57.6062	53.851	53.7215	54.0195	54.1296	54.4548	53.7444	54.3348	54.4529	54.386
GCA_004356135.1	64.5095	64.5792	64.5372	64.4281	64.3429	64.2823	64.4592	64.3332	64.4915	64.3342	64.5163	64.5584	65.0912	64.9203	64.7707	64.7584	65.2114	65.3718	65.2673	65.2704	64.6869	64.6913	64.8503	64.5221	64.2329	64.0713	64.1836	64.2257	64.153	63.9581	64.7797	64.673	64.6032	64.4877	64.4572	64.4111	100	98.8591	65.1891	65.1891	54.1668	54.2239	54.4125	54.4632	54.3561	53.8753	54.7548	55.1188	54.9172
GCA_004356825.1	64.4939	64.4379	64.3819	64.3471	64.4006	64.2194	64.4311	64.3961	64.4081	64.4261	64.3745	64.5699	64.9611	64.9029	64.7619	64.8688	65.1454	65.1889	65.2214	65.1866	64.6126	64.6414	64.535	64.3019	64.314	64.2252	64.3791	64.201	64.2984	63.9175	64.6051	64.4537	64.3324	64.5496	64.5009	64.2897	99.1535	100	65.1184	65.1184	53.8437	53.8356	53.7661	53.9659	54.0398	53.454	54.4588	54.6563	54.5766
GCA_011774205.1	65.2177	65.3064	64.9963	65.2066	65.2575	65.1623	65.2464	65.1697	65.1953	65.312	65.1643	65.0976	65.1163	65.1086	65.1899	65.2198	65.6343	65.5572	65.4739	65.462	65.0661	65.0781	65.0766	64.6029	64.6319	64.5714	64.5362	64.5517	64.5647	63.7747	65.3824	65.2511	65.23	65.4489	65.4043	64.8523	67.706	67.7838	100	100	53.9574	53.6953	53.7391	53.9901	53.9142	53.5841	54.292	55.0673	54.9487
GCA_011777055.1	65.2177	65.3064	64.9963	65.2066	65.2575	65.1623	65.2464	65.1697	65.1953	65.312	65.1643	65.0976	65.1163	65.1086	65.1899	65.2198	65.6343	65.5572	65.4739	65.462	65.0661	65.0781	65.0766	64.6029	64.6319	64.5714	64.5362	64.5517	64.5647	63.7747	65.3824	65.2511	65.23	65.4489	65.4043	64.8523	67.706	67.7838	100	100	53.9574	53.6953	53.7391	53.9901	53.9142	53.5841	54.292	55.0673	54.9487
GCA_016928635.1	64.4856	64.1131	64.2253	64.377	64.2016	64.3107	64.2499	64.2619	64.3743	64.4193	64.2684	64.5178	64.038	64.0218	63.8782	64.236	64.2277	64.3515	64.3266	64.439	64.0889	64.031	64.1717	64.165	64.0171	63.9877	63.9297	64.0127	64.0773	63.0943	64.2435	64.18	64.2401	64.2334	63.8372	63.8107	63.2279	63.2217	63.4016	63.4016	100	81.8592	71.2081	62.0346	62.1945	63.1692	59.4504	60.164	59.9732
GCA_016929295.1	64.1549	63.9161	64.0675	63.7529	63.8326	63.824	63.9838	64.0381	64.0289	63.8454	63.9446	64.2499	64.0178	63.8673	64.0563	64.0528	64.2209	64.2994	64.2371	64.163	64.1533	64.4906	64.124	64.2659	63.9459	64.0946	63.9317	63.9454	63.9785	63.2359	63.9899	64.1096	63.9623	64.2279	64.1659	63.7417	63.2558	63.4306	63.3203	63.3203	81.0179	100	71.0982	61.6426	61.9173	62.8203	59.2272	60.1436	59.8027
GCA_016928775.1	63.2389	63.2923	63.3845	63.2662	63.3515	63.293	63.3732	63.4253	63.1538	63.2702	63.3426	63.5346	63.6568	63.6402	63.443	63.514	63.9964	63.8117	63.9008	63.7487	63.8132	63.9794	63.8339	63.8541	63.6596	63.8841	63.6843	63.6546	63.7053	63.2083	63.5473	63.6038	63.6196	63.8101	63.6119	63.4472	63.0537	63.2721	63.108	63.108	70.8663	70.9337	100	61.82	62.1694	63.2238	59.6855	60.5449	60.1482
SRBZ_201705_bins_74	64.8642	64.8143	64.8559	64.7882	64.7488	64.8926	64.9345	65.0552	64.9734	64.7377	64.7882	64.8938	64.5611	64.3582	64.5816	64.5479	65.0063	65.129	65.039	65.0927	64.6702	64.5983	64.757	64.674	64.2177	64.1931	64.2415	64.3524	64.286	63.1686	64.6793	64.5788	64.8083	64.6667	64.672	64.4935	63.4714	63.757	63.6084	63.6084	67.0728	66.8968	66.4164	100	94.2085	64.4302	58.6406	59.3105	59.0133
DPZ2_202101_bins_149	65.1201	65.0887	65.0885	64.8981	65.0378	65.077	65.2715	65.2906	65.1261	65.0224	65.1628	64.8687	64.6901	64.6145	64.4746	64.686	65.0333	65.2001	65.0398	64.9792	64.9218	64.9433	65.0148	64.2958	64.3518	64.3002	64.2433	64.5213	64.2738	63.242	64.6109	64.5862	64.5346	64.6553	64.456	64.1322	63.5906	63.6772	63.7307	63.7307	67.2166	66.9915	66.4972	91.4294	100	64.5116	58.8486	59.5561	59.2914
GCA_003818595.1	63.519	63.4356	63.4235	63.2747	63.2344	63.556	63.4541	63.4321	63.5314	63.7391	63.2615	63.6524	63.8205	63.6846	63.5595	63.6507	63.9283	63.6595	63.7076	63.6258	63.7477	63.7273	63.7467	64.0532	63.6414	63.5376	63.6551	63.74	63.5006	63.1614	63.2505	63.2786	63.5422	63.5263	63.5626	63.2558	62.9939	62.9328	63.1341	63.1341	66.9572	67.015	66.9629	67.488	67.5468	100	58.9149	59.2757	58.9448
GCA_016934825.1	63.0652	62.9551	62.8154	62.9013	62.8988	62.9425	62.957	62.8955	62.9056	62.8821	63.007	63.5179	63.5677	63.3471	63.5368	63.6567	63.335	63.5002	63.4278	63.5564	63.5211	63.5963	63.6736	63.1304	63.2647	63.1524	63.1432	63.3405	63.1528	63.1328	63.7768	63.568	63.7191	63.7011	63.8053	63.331	63.359	63.4827	63.2324	63.2324	65.0608	64.992	65.4345	64.8591	64.9957	64.9063	100	62.5068	61.8478
GCA_011682565.1	63.1087	63.1782	63.2831	63.1642	63.1346	63.1471	63.1086	63.216	63.0629	63.2493	63.2078	63.3285	63.5224	63.6071	63.3697	63.5238	63.702	64.1758	63.8876	63.8577	63.6605	63.7099	63.6894	63.4181	63.7395	63.4355	63.4914	63.55	63.594	63.6431	63.6943	63.6039	63.6979	63.7512	63.8063	63.8102	63.5867	63.4587	63.687	63.687	65.4416	65.514	65.7275	65.2575	65.179	65.1897	66.4911	100	92.8982
GCA_013152225.1	63.2423	63.2406	63.298	63.2982	63.1701	63.2611	63.3699	63.3386	63.2681	63.2639	63.2162	63.6554	63.7962	63.611	63.4802	63.6259	64.027	64.2415	64.2236	64.1369	63.9133	63.8313	63.8821	63.6894	63.8864	63.7698	63.9054	63.5269	63.7169	63.7347	63.8432	63.7563	63.8194	63.619	63.8422	63.5145	63.4233	63.5559	63.4371	63.4371	65.5375	65.5796	65.8117	65.1805	65.5627	64.9393	66.5685	92.2621	100
GCA_001771235.1	64.1098	63.9412	63.9425	63.9616	64.0221	64.1467	64.263	64.0635	63.9403	63.9165	64.175	64.3222	64.0348	64.5821	64.4845	64.7289	64.2726	64.59	64.3446	64.3238	65.005	65.0047	65.1405	63.9909	63.6859	63.8594	63.9566	63.6049	63.7928	63.1492	64.253	64.0033	64.1527	64.3372	64.0553	64.0645	63.4809	63.3356	63.9889	63.9889	65.846	65.8343	65.534	65.5348	65.8651	65.0928	65.5275	65.8254	66.0938
GCA_002327255.1	65.0562	65.0488	64.9617	65.0416	65.097	65.1501	65.1026	65.0237	65.0305	64.8344	64.9945	65.1197	64.3483	64.4523	64.4397	64.4694	64.8247	64.5791	64.6987	64.5737	64.7796	64.6854	64.7296	64.5946	64.0745	64.3347	64.2125	64.3662	64.3062	63.257	64.4011	64.2721	64.3929	64.1769	64.508	63.6161	63.0592	62.9887	63.1853	63.1853	65.753	65.7626	64.8643	65.8815	65.8384	65.1509	64.8393	65.4526	65.3854
GCA_012523655.1	64.68	64.7107	64.7177	64.7584	64.7411	64.6383	64.6659	64.6869	64.624	64.7471	64.5549	64.5792	64.2795	63.8464	63.9702	64.0768	64.3812	64.6432	64.3566	64.5451	64.1702	64.1433	64.1089	64.2674	64.1632	64.0701	63.9173	64.1608	63.9702	62.7794	64.0972	64.1374	64.2422	64.38	64.0228	63.7111	63.085	63.1355	63.4798	63.4798	65.305	65.4076	64.7117	65.9146	65.9453	65.025	64.702	65.0893	65.1614
GCA_016929055.1	63.9583	63.8292	63.8442	63.9547	63.7165	63.8497	63.8103	63.8133	63.8708	63.8317	63.7886	63.7383	63.7973	63.7927	63.8165	63.6778	64.1599	63.9319	64.0641	64.0052	63.944	64.0958	64.0359	63.9469	63.752	63.616	63.8176	63.5882	63.7251	63.1415	64.0244	63.7748	63.6569	63.8812	64.1935	63.5199	62.9943	62.9996	63.2695	63.2695	65.3134	64.999	65.1259	65.4524	65.5346	64.7018	64.6177	65.1438	65.1742
GCA_014728115.1	62.8736	62.8998	62.8817	62.8641	62.7929	62.869	62.9142	62.972	62.9382	62.9385	62.7137	62.8838	63.3491	63.1667	62.9491	63.1738	63.1588	63.1369	63.0668	63.001	63.1991	63.3906	63.295	63.6498	63.6595	63.6743	63.5972	63.4613	63.3831	63.2763	63.4785	63.3338	63.3813	63.4866	63.5255	63.2703	63.1855	62.9898	63.1097	63.1097	64.4393	64.6391	64.783	64.3957	64.5809	64.4254	64.7956	65.1941	65.2116
GCA_014728085.1	63.2198	63.1269	63.2297	63.1448	63.0736	63.2021	63.1966	63.1021	63.303	63.0515	63.0568	63.4062	63.5562	63.6282	63.0269	63.5399	63.3677	63.4073	63.3376	63.2159	63.5077	63.275	63.4444	63.6238	63.5142	63.6204	63.5828	63.2762	63.4049	62.9909	63.7197	63.6217	63.5224	63.8923	63.9831	63.7594	63.2973	63.0994	63.2789	63.2789	64.4675	64.632	64.5735	64.4809	64.6805	64.4777	65.1135	65.3542	65.4493
SZTDM2_201709_bins_136	64.8069	64.5454	64.6798	64.896	64.5762	64.7617	64.6563	64.5979	64.8187	64.6331	64.6128	64.3224	63.8515	63.7963	63.7736	63.9586	64.1384	64.2719	64.3364	64.2203	64.3529	64.3735	64.4289	64.1395	63.8483	63.7992	63.8766	63.7342	63.7118	62.234	64.162	64.0086	64.049	64.1374	64.2303	63.9358	62.8574	62.9593	63.2623	63.2623	63.5185	63.736	63.1391	64.3424	64.2766	63.109	62.4463	63.4001	63.3464
JZ2_201705_bins_85	64.8414	64.8832	64.8269	64.8584	64.6891	64.7409	64.8164	64.8372	64.7137	64.6803	64.7019	64.5066	64.1163	64.0571	63.7984	63.9336	64.3519	64.3865	64.4705	64.3292	64.3957	64.3705	64.4458	64.1278	63.9819	63.6983	63.877	63.7353	63.6937	62.4258	64.2973	64.1022	64.0966	64.1615	64.1637	64.0193	63.1138	62.9699	63.1912	63.1912	64.0432	63.9539	63.2665	64.3803	64.5285	63.1327	62.8612	63.7292	63.4809
JZ2_201907_bins_62	64.8485	64.7633	64.9133	64.7553	64.7088	64.7618	64.7822	64.6127	64.6149	64.7816	64.8181	64.4784	63.9489	64.1744	63.9818	63.8775	64.4541	64.3592	64.3914	64.2834	64.3826	64.2716	64.3044	64.2038	63.5538	63.8399	63.8127	63.6933	63.7423	62.5984	63.9852	63.9178	64.1827	64.132	64.0074	64.0804	62.7874	62.4771	63.2538	63.2538	63.8223	63.8732	63.1784	64.3254	64.0881	63.5362	62.7096	63.0812	63.4586
JZ2_201808_bins_48	64.9735	64.7437	64.8112	64.9383	64.7549	64.8436	64.8301	64.9007	64.8399	64.7773	64.8177	64.6766	64.1672	63.9452	64.0294	63.9415	64.4458	64.2325	64.3204	64.1921	64.306	64.5126	64.4488	64.0922	63.8715	63.8943	63.9197	63.9464	63.9511	62.6979	64.4139	64.3458	64.4852	64.3978	64.5876	64.1292	63.2298	62.9038	63.2461	63.2461	64.1082	64.0537	63.3786	64.2076	64.4342	63.4466	62.8233	63.3062	63.4395
JZ4_201808_bins_132	65.0503	64.8236	64.971	64.7733	64.8711	64.9603	64.7808	64.8107	64.7876	64.7571	64.7726	64.6425	63.9555	63.7924	63.8147	63.8926	64.1229	63.997	64.2021	63.9917	64.4994	64.5205	64.6241	64.1863	63.7279	63.91	63.9081	63.8475	63.701	62.418	64.164	63.9343	64.2315	64.118	64.0981	64.2182	63.0319	63.003	63.3851	63.3851	63.9646	63.806	63.2141	64.0883	64.1553	63.3168	62.625	63.2483	63.3772
GCA_014359355.1	65.0026	64.9659	64.9688	65.1006	64.8467	65.0752	64.9941	65.1139	65.1687	65.0571	64.8187	64.9027	64.1966	64.3018	64.4705	64.3644	64.4464	64.7139	64.4474	64.6762	64.7676	64.9275	64.9424	64.2347	64.193	64.1601	64.2474	64.1353	64.2394	62.5215	64.6987	64.5375	64.5073	64.4573	64.5162	63.79	63.0768	63.0902	63.0987	63.0987	64.2274	63.7726	63.438	64.8253	64.8089	63.3744	62.7564	63.3719	63.4902
GCA_011389025.1	64.7558	64.7525	64.7864	64.9003	64.5779	64.6505	64.7873	64.7965	64.8537	64.8422	64.6871	64.8457	64.2624	64.4488	63.7899	64.202	64.4076	64.1576	64.3959	64.3282	64.4271	64.4884	64.577	63.805	63.8979	63.5682	63.7811	63.7053	63.8631	62.2025	64.4138	64.4516	64.3842	64.29	64.3849	63.9983	62.7966	63.028	63.2858	63.2858	63.6572	63.839	62.9051	64.1414	64.4695	62.8565	62.6428	62.8951	62.9047
JZ2_201709_bins_23	65.0991	64.8306	64.7073	64.7184	64.7145	64.7308	64.8175	64.7386	64.7755	64.6307	64.8579	64.5977	63.998	64.1575	63.7851	64.1474	64.2	64.3231	64.1851	64.1731	63.9986	64.1782	64.0847	63.6637	63.5573	63.4427	63.3711	63.6268	63.4062	61.8692	64.3544	64.5863	64.508	64.3998	64.5414	64.1499	62.5976	62.7207	62.9252	62.9252	63.5015	63.4289	63.015	64.4897	64.5163	63.0993	62.427	62.9607	62.7217
GCA_013152765.1	65.0967	65.1461	65.0135	65.2504	65.1029	65.0808	65.2132	65.2713	65.2668	64.9287	65.0297	65.2048	64.6734	64.4207	64.305	64.4619	65.0531	64.6144	64.6986	64.6142	64.5537	64.5359	64.5243	64.4015	64.1718	64.2748	64.4372	64.2721	64.2255	62.2964	64.951	64.9418	65.1144	65.0008	65.105	64.7843	63.2799	63.1073	63.7596	63.7596	63.9251	64.0006	63.2344	64.5066	64.6184	62.9706	63.0289	63.602	63.6062
JZ4_201709_bins_129	63.9441	63.8598	63.8012	63.9972	63.7793	64.0027	63.9239	63.9024	63.927	64.0821	63.8645	64.202	64.2231	64.058	64.231	64.3658	64.2559	64.4794	64.2773	64.3108	64.8984	64.88	64.8503	63.6183	63.6722	63.6902	63.618	63.377	63.5311	63.1415	64.1466	64.156	64.422	64.1939	64.1018	64.2669	63.431	63.4424	63.6834	63.6834	63.6428	63.5525	63.6537	64.0843	64.076	63.3519	63.3493	63.9707	63.783
JZ4_201808_bins_206	63.9426	63.8219	63.819	63.9695	63.8233	63.9343	63.9057	63.8798	63.9225	63.9972	63.7575	64.2352	64.3371	64.2861	64.0106	64.3287	64.1381	64.2721	64.2223	64.2206	64.9693	65.0118	64.9298	63.7689	63.8482	63.5139	63.5338	63.6156	63.6315	63.0876	63.9972	64.0726	64.0057	64.028	64.191	63.7355	63.523	63.518	63.6989	63.6989	63.6421	63.5047	63.6623	64.0483	64.1518	63.4706	63.37	63.7446	63.8035
JZ2_201705_bins_219	63.9539	63.9961	63.8664	63.9678	63.9222	63.9489	63.9355	63.9205	63.8692	63.8578	63.9526	64.0958	64.2914	64.2297	64.0108	64.3779	64.1422	64.287	64.2852	64.1971	65.0363	65.1196	65.1204	63.5398	63.6728	63.5075	63.3576	63.414	63.5111	63.0623	63.9313	63.9626	64.0107	63.9076	64.0364	63.9105	63.5297	63.3728	63.6707	63.6707	63.5278	63.6241	63.4249	63.7921	64.0425	63.4332	63.2879	63.866	63.8184
JZ4_201803_bins_238	63.7273	63.6792	63.7024	63.6994	63.6859	63.822	63.6867	63.7651	63.7793	63.7042	63.6526	63.9122	64.0421	64.1317	63.9157	63.9746	63.9018	64.1121	63.8851	63.8423	64.7946	64.6511	64.5902	63.5366	63.4975	63.4381	63.3419	63.3985	63.3307	63.0573	63.7967	63.8849	63.9927	63.7719	63.9025	63.6097	63.4206	63.313	63.6156	63.6156	63.3548	63.5169	63.4412	63.7061	63.9319	63.5526	63.219	63.6445	63.6693
JZ4_201803_bins_154	64.1084	64.3877	64.21	64.2493	64.2409	64.0653	64.24	63.9942	64.0946	64.2989	64.1634	64.4212	64.4171	64.3277	64.4178	64.3455	64.4171	64.5391	64.408	64.5385	65.3665	65.1168	65.1426	63.9059	63.8291	63.5536	63.7157	63.5101	63.8002	63.1311	64.3739	64.2083	64.5091	64.3946	64.3003	64.1572	63.4242	63.6605	63.8652	63.8652	63.8795	64.0395	63.7129	64.1522	64.0427	63.4671	63.4208	63.6966	63.8676
GCA_011046315.1	63.4826	63.4413	63.56	63.4654	63.3932	63.4707	63.3007	63.3768	63.3483	63.4866	63.4137	63.5249	63.7221	63.5048	63.7026	63.5817	63.747	63.9948	63.9622	63.9693	63.8567	63.927	63.9131	63.5099	63.5667	63.2034	63.41	63.2539	63.4961	63.0928	63.8452	63.8418	63.8151	63.7559	63.9306	63.4753	63.5494	63.8858	63.57	63.57	63.4378	63.3593	63.6869	63.3599	63.3303	63.1593	63.8611	63.946	64.2777
GCA_016783825.1	62.7373	62.5938	62.7441	62.8328	62.6147	62.6906	62.7556	62.6048	62.6441	62.6931	62.5881	62.4618	63.3231	63.0131	63.0201	63.0434	62.9476	63.1341	63.1931	63.1702	63.6097	63.7494	63.5511	62.8855	62.8788	62.8295	62.8812	62.7975	63.0876	63.6519	63.2503	63.1016	63.1032	63.2	63.0339	63.3511	64.0425	64.0059	63.2548	63.2548	62.9678	63.2708	63.4476	62.7382	62.8558	63.3184	64.2901	64.4205	64.5562
GCA_014729735.1	63.2176	63.2705	63.3144	63.3096	63.0918	63.2313	63.2247	63.2515	63.0462	63.1277	63.2989	63.1824	63.4562	63.5456	63.4267	63.6554	63.9881	63.7312	63.8277	63.5634	63.8405	63.8044	63.838	63.3522	63.6005	63.2767	63.5419	63.409	63.7084	63.3177	63.9783	63.8674	63.8971	63.8882	63.8641	63.5575	63.7921	63.396	63.9458	63.9458	63.7322	63.554	63.4554	63.6071	63.6216	63.5065	63.8943	64.2541	64.0814
GCA_016931935.1	63.3421	63.3797	63.4706	63.3123	63.3817	63.3646	63.1806	63.3618	63.486	63.3801	63.3716	63.3855	63.8557	64.2045	63.8055	64.1006	63.5095	63.4961	63.397	63.6183	64.148	64.2129	64.1992	63.1204	63.0785	63.3997	63.2295	63.2846	63.2946	63.2033	63.6558	63.6746	63.5607	63.6996	63.6235	63.7374	63.6182	63.4028	63.4787	63.4787	63.8667	63.9431	64.3304	63.3569	63.4787	64.1773	64.0839	63.9331	63.9387
GCA_016926625.1	63.2734	63.4866	63.2808	63.5409	63.3758	63.2899	63.3741	63.3059	63.2323	63.2992	63.3268	63.4851	63.7262	63.523	63.6297	63.791	63.4451	63.8295	63.6087	63.5998	64.3261	64.2454	64.194	63.7877	63.025	63.1428	63.4191	63.4745	63.3179	62.7388	63.5441	63.5197	63.431	63.5795	63.4626	63.4878	63.4859	63.1588	63.2493	63.2493	63.6986	64.0594	63.8592	63.4123	63.6611	63.8626	63.4258	63.596	63.2812
GCA_016927835.1	63.5259	63.3843	63.4014	63.4536	63.3238	63.4584	63.4802	63.5876	63.4204	63.436	63.4005	63.7604	63.8328	63.7741	63.6391	63.9937	63.7885	63.8564	63.7345	63.7995	64.1576	64.1649	64.2155	63.7611	63.4337	63.4795	63.3907	63.3154	63.4639	63.5711	63.9095	64.0063	63.9408	63.8245	64.0772	63.4632	63.6555	63.5234	63.5829	63.5829	63.5633	63.4601	63.4966	63.6041	63.5937	63.585	63.5531	64.2048	64.1693
aThe upper triangle matrix displays AAI values for genome pairs, calculated using EzAAI.
bThe lower triangle matrix, calculated with OrthoANI, shows pairwise ANI values among genomes
[truncated: 26 more columns]

## Sheet: S4
Table S4. Brief nomenclature of Zhuqueibacterota MAGs.
MAGs	Phylum ( P )	Class （C）	Order （O）	Family（F）	Genus (G)	Species (S)	Classificationb	Isolate	Geographic location	Source type
ZMQR_201803_bins_22	Zhuqueibacterota (P1)	Zhuqueibacteria (C1)	Zhuqueibacterales (O1)	Zhuqueibacteraceae (F1)	Coneutiohabitans (G1)	Coneutiohabitans thermophilus (S1)	d__Bacteria;p__KSB1;c__UBA2214;o__DRLW01;f__QEVD01;g__QEVD01;s__	ZMQR_201803_bins_22	China: Tengchong	Hot spring
JZ4_201709_bins_165							d__Bacteria;p__KSB1;c__UBA2214;o__DRLW01;f__QEVD01;g__QEVD01;s__	JZ4_201709_bins_165	China: Tengchong	Hot spring
JZ2_201912_bins_68							d__Bacteria;p__KSB1;c__UBA2214;o__DRLW01;f__QEVD01;g__QEVD01;s__	JZ2_201912_bins_68	China: Tengchong	Hot spring
JZ2_201808_bins_10							d__Bacteria;p__KSB1;c__UBA2214;o__DRLW01;f__QEVD01;g__QEVD01;s__	JZ2_201808_bins_10	China: Tengchong	Hot spring
JZ2_201907_bins_186							d__Bacteria;p__KSB1;c__UBA2214;o__DRLW01;f__QEVD01;g__QEVD01;s__	JZ2_201907_bins_186	China: Tengchong	Hot spring
JZ2_202101_bins_52							d__Bacteria;p__KSB1;c__UBA2214;o__DRLW01;f__QEVD01;g__QEVD01;s__	JZ2_202101_bins_52	China: Tengchong	Hot spring
JZ4_201803_bins_290							d__Bacteria;p__KSB1;c__UBA2214;o__DRLW01;f__QEVD01;g__QEVD01;s__	JZ4_201803_bins_290	China: Tengchong	Hot spring
JZ2_201901_bins_130							d__Bacteria;p__KSB1;c__UBA2214;o__DRLW01;f__QEVD01;g__QEVD01;s__	JZ2_201901_bins_130	China: Tengchong	Hot spring
JZ2_202007_bins_144							d__Bacteria;p__KSB1;c__UBA2214;o__DRLW01;f__QEVD01;g__QEVD01;s__	JZ2_202007_bins_144	China: Tengchong	Hot spring
JZ1_202101_bins_37							d__Bacteria;p__KSB1;c__UBA2214;o__DRLW01;f__QEVD01;g__QEVD01;s__	JZ1_202101_bins_37	China: Tengchong	Hot spring
JZ4_201808_bins_213							d__Bacteria;p__KSB1;c__UBA2214;o__DRLW01;f__QEVD01;g__QEVD01;s__	JZ4_201808_bins_213	China: Tengchong	Hot spring
GCA_013359425.1						Coneutiohabitans nanjingensis (S2)	d__Bacteria;p__KSB1;c__UBA2214;o__DRLW01;f__QEVD01;g__QEVD01;s__QEVD01 sp013359425	MAG_40	China:NanJing	Bioreactor
GCA_003576975.1						Coneutiohabitans beijingensis (S3)	d__Bacteria;p__KSB1;c__UBA2214;o__DRLW01;f__QEVD01;g__QEVD01;s__QEVD01 sp003576975	KSB	China: Beijing	Bioreactor
GCA_014338045.1							d__Bacteria;p__KSB1;c__UBA2214;o__DRLW01;f__QEVD01;g__QEVD01;s__QEVD01 sp003576975	CDK1	China: Beijing	Bioreactor
GCA_013359385.1							d__Bacteria;p__KSB1;c__UBA2214;o__DRLW01;f__QEVD01;g__QEVD01;s__QEVD01 sp003576975	MAG_41	China:NanJing	Bioreactor
GCA_008363195.1							d__Bacteria;p__KSB1;c__UBA2214;o__DRLW01;f__QEVD01;g__QEVD01;s__QEVD01 sp003576975	KSB	China: Beijing	Bioreactor
GCA_011047125.1					Zhuqueibacter (G2)	Zhuqueibacter sedimenti (S4)	d__Bacteria;p__KSB1;c__UBA2214;o__DRLW01;f__QEVD01;g__DSNU01;s__DSNU01 sp011047125	SpSt-324	Canada: British Columbia	Hot spring
JZ2_202007_bins_101						Zhuqueibacter tengchongensis (S5)	d__Bacteria;p__KSB1;c__UBA2214;o__DRLW01;f__QEVD01;g__DSNU01;s__	JZ2_202007_bins_101	China: Tengchong	Hot spring
JZ1_202101_bins_107							d__Bacteria;p__KSB1;c__UBA2214;o__DRLW01;f__QEVD01;g__DSNU01;s__	JZ1_202101_bins_107	China: Tengchong	Hot spring
JZ2_202101_bins_2							d__Bacteria;p__KSB1;c__UBA2214;o__DRLW01;f__QEVD01;g__DSNU01;s__	JZ2_202101_bins_2	China: Tengchong	Hot spring
JZ4_201709_bins_45						Zhuqueibacter pondensis (S6)	d__Bacteria;p__KSB1;c__UBA2214;o__DRLW01;f__QEVD01;g__DSNU01;s__	JZ4_201709_bins_45	China: Tengchong	Hot spring
JZ4_201803_bins_110							d__Bacteria;p__KSB1;c__UBA2214;o__DRLW01;f__QEVD01;g__DSNU01;s__	JZ4_201803_bins_110	China: Tengchong	Hot spring
JZ4_201808_bins_140							d__Bacteria;p__KSB1;c__UBA2214;o__DRLW01;f__QEVD01;g__DSNU01;s__	JZ4_201808_bins_140	China: Tengchong	Hot spring
GCA_011375275.1				Geothermadaptataceae (F2)	Geothermadaptatus (G3)	Geothermadaptatus lauensis (S7)	d__Bacteria;p__KSB1;c__UBA2214;o__DRLW01;f__DRLW01;g__DRLW01;s__DRLW01 sp011375275	HyVt-473	Tonga: Lau Basin	Hydrothermal vent
GCA_015485525.1							d__Bacteria;p__KSB1;c__UBA2214;o__DRLW01;f__DRLW01;g__DRLW01;s__DRLW01 sp015485525	S139_20	Pacific Ocean	Hydrothermal vent
GCA_015487885.1							d__Bacteria;p__KSB1;c__UBA2214;o__DRLW01;f__DRLW01;g__DRLW01;s__DRLW01 sp015485525	S012_163	Pacific Ocean	Hydrothermal vent
GCA_015492145.1							d__Bacteria;p__KSB1;c__UBA2214;o__DRLW01;f__DRLW01;g__DRLW01;s__DRLW01 sp015485525	S146_9	Pacific Ocean	Hydrothermal vent
GCA_015490415.1							d__Bacteria;p__KSB1;c__UBA2214;o__DRLW01;f__DRLW01;g__DRLW01;s__DRLW01 sp015485525	S141_7	Pacific Ocean	Hydrothermal vent
GCA_015491795.1							d__Bacteria;p__KSB1;c__UBA2214;o__DRLW01;f__DRLW01;g__DRLW01;s__DRLW01 sp015485525	S140_3	Pacific Ocean	Hydrothermal vent
GCA_008501765.1					Bioreactorimicrobium (G4)	Bioreactorimicrobium primum (S8)	d__Bacteria;p__KSB1;c__UBA2214;o__DRLW01;f__DRLW01;g__QQUE01;s__QQUE01 sp008501765	CLD2	Saudi Arabia: KAUST	Bioreactor
GCA_015485555.1					Hydrothermovivens (G5)	Hydrothermovivens pacificus (S9)	d__Bacteria;p__KSB1;c__UBA2214;o__DRLW01;f__DRLW01;g__WFVT01;s__WFVT01 sp015491485	S139_15	Pacific Ocean	Hydrothermal vent
GCA_015493075.1							d__Bacteria;p__KSB1;c__UBA2214;o__DRLW01;f__DRLW01;g__WFVT01;s__WFVT01 sp015491485	S146_11	Pacific Ocean	Hydrothermal vent
GCA_015491485.1							d__Bacteria;p__KSB1;c__UBA2214;o__DRLW01;f__DRLW01;g__WFVT01;s__WFVT01 sp015491485	S140_5	Pacific Ocean	Hydrothermal vent
GCA_015488025.1							d__Bacteria;p__KSB1;c__UBA2214;o__DRLW01;f__DRLW01;g__WFVT01;s__WFVT01 sp015491485	S012_160_esom	Pacific Ocean	Hydrothermal vent
GCA_015490205.1							d__Bacteria;p__KSB1;c__UBA2214;o__DRLW01;f__DRLW01;g__WFVT01;s__WFVT01 sp015491485	S141_8	Pacific Ocean	Hydrothermal vent
GCA_015492895.1					Oceanithermomicrobium (G6)	Oceanithermomicrobium pacificus (S10)	d__Bacteria;p__KSB1;c__UBA2214;o__DRLW01;f__DRLW01;g__;s__	S146_25	Pacific Ocean	Hydrothermal vent
GCA_016928635.1			Residuimicrobiales (O2)	Krinioviventaceae (F3)	Kriniovivens (G7)	Ca. Kriniovivens primus (S11)	d__Bacteria;p__KSB1;c__UBA2214;o__UBA2214;f__Zgenome-0027;g__Zgenome-0027;s__Zgenome-0027 sp003854995	Zod_Metabat.326	USA: Anadarko, OK, Zodletone Spring	Sediment
GCA_016929295.1						Kriniovivens secundus (S12)	d__Bacteria;p__KSB1;c__UBA2214;o__UBA2214;f__Zgenome-0027;g__Zgenome-0027;s__Zgenome-0027 sp016929295	Zod_Metabat.251	USA: Anadarko, OK, Zodletone Spring	Sediment
GCA_016928775.1						Kriniovivens tertium (S13)	d__Bacteria;p__KSB1;c__UBA2214;o__UBA2214;f__Zgenome-0027;g__Zgenome-0027;s__Zgenome-0027 sp003854975	Zod_Metabat.31	USA: Anadarko, OK, Zodletone Spring	Sediment
SRBZ_201705_bins_74					Fontimicrobium (G8)	Fontimicrobium secundus (S14)	d__Bacteria;p__KSB1;c__UBA2214;o__UBA2214;f__Zgenome-0027;g__RPQV01;s__	SRBZ_201705_bins_74	China: Tengchong	Hot spring
DPZ2_202101_bins_149						Fontimicrobium tertium (S15)	d__Bacteria;p__KSB1;c__UBA2214;o__UBA2214;f__Zgenome-0027;g__RPQV01;s__	DPZ2_202101_bins_149	China: Tengchong	Hot spring
GCA_003818595.1						Fontimicrobium primus (S16)	d__Bacteria;p__KSB1;c__UBA2214;o__UBA2214;f__Zgenome-0027;g__RPQV01;s__RPQV01 sp003818595	metabat2.451	USA: North Dakota, Cottonwood Lake Study Area	Spring (Others)
GCA_016934825.1					Ca. Fontivivens (G9)	Ca. Fontivivens zodletonensis (S17)	d__Bacteria;p__KSB1;c__UBA2214;o__UBA2214;f__Zgenome-0027;g__JAFGSB01;s__JAFGSB01 sp016934825	Zod_Metabat.863	USA: Anadarko, OK, Zodletone Spring	Sediment
GCA_011682565.1					Hydrothermomicrobium (G10)	Ca. Hydrothermomicrobium primum (S18)	d__Bacteria;p__KSB1;c__UBA2214;o__UBA2214;f__Zgenome-0027;g__JAADGR01;s__JAADGR01 sp011682565	OTbin.62	Okinawa hydrothermal vent	Hydrothermal vent
GCA_013152225.1						Hydrothermomicrobium secundum (S19)	d__Bacteria;p__KSB1;c__UBA2214;o__UBA2214;f__Zgenome-0027;g__JAADGR01;s__JAADGR01 sp013152225	M_MetaBat.126	Pacific Ocean: East Pacific Rise	Hydrothermal vent
GCA_001771235.1				Sediminimicrobiaceae (F4)	Sediminimicrobium (G11)	Sediminimicrobium riflense (S20)	d__Bacteria;p__KSB1;c__UBA2214;o__UBA2214;f__;g__;s__	RBG_16_48_16	Rifle background sediment; well D04 at 16ft dep	Others
GCA_002327255.1				Residuimicrobiaceae (F5)	Residuimicrobium (G12)	Residuimicrobium suncorense (S21)	d__Bacteria;p__KSB1;c__UBA2214;o__UBA2214;f__UBA2214;g__UBA2214;s__UBA2214 sp002327255	UBA2214	Canada: Suncor tailings pond 6	Suncor tailing pond (Others)
GCA_012523655.1					Anaerohabitans (G13)	Anaerohabitans fermentans (S22)	d__Bacteria;p__KSB1;c__UBA2214;o__UBA2214;f__UBA2214;g__JAAYTV01;s__JAAYTV01 sp012523655	AS27yjCOA_10	Anaerobic digester metagenome	anaerobic digester metagenome (Others)
GCA_016929055.1				Oceaniaggregativiventaceae (F6)	Sulfursilanivivens (G14)	Sulfursilanivivens zodletonense (S23)	d__Bacteria;p__KSB1;c__UBA2214;o__UBA2214;f__WJMF01;g__JAFGJN01;s__JAFGJN01 sp016929055	Zod_Metabat.28	USA: Anadarko, OK, Zodletone Spring	Sediment
GCA_014728115.1					Oceaniaggregativivevns (G15)	Oceaniaggregativivevns primus (S24)	d__Bacteria;p__KSB1;c__UBA2214;o__UBA2214;f__WJMF01;g__WJME01;s__WJME01 sp014728115	Bin_228	Australia: Shark Bay, Hameline Pool	Microbial mat (Others)
GCA_014728085.1						Oceaniaggregativivevns secundus (S25)	d__Bacteria;p__KSB1;c__UBA2214;o__UBA2214;f__WJMF01;g__WJMF01;s__WJMF01 sp014728085	Bin_298	Australia: Shark Bay, Hameline Pool	Microbial mat (Others)
SZTDM2_201709_bins_136			Oleimicrobiales (O3)	Oleimicrobiaceae (F7)	Oleimicrobium (G16)	Oleimicrobium calidum (S26)	d__Bacteria;p__KSB1;c__UBA2214;o__JACIZP01;f__JACIZP01;g__JACIZP01;s__	SZTDM2_201709_bins_136	China: Tengchong	Hot spring
JZ2_201705_bins_85							d__Bacteria;p__KSB1;c__UBA2214;o__JACIZP01;f__JACIZP01;g__JACIZP01;s__	JZ2_201705_bins_85	China: Tengchong	Hot spring
JZ2_201907_bins_62							d__Bacteria;p__KSB1;c__UBA2214;o__JACIZP01;f__JACIZP01;g__JACIZP01;s__	JZ2_201907_bins_62	China: Tengchong	Hot spring
JZ2_201808_bins_48							d__Bacteria;p__KSB1;c__UBA2214;o__JACIZP01;f__JACIZP01;g__JACIZP01;s__	JZ2_201808_bins_48	China: Tengchong	Hot spring
JZ4_201808_bins_132							d__Bacteria;p__KSB1;c__UBA2214;o__JACIZP01;f__JACIZP01;g__JACIZP01;s__	JZ4_201808_bins_132	China: Tengchong	Hot spring
GCA_014359355.1						Oleimicrobium dongyingense (S27)	d__Bacteria;p__KSB1;c__UBA2214;o__JACIZP01;f__JACIZP01;g__JACIZP01;s__JACIZP01 sp014359355	MAG-107	China:Dongying	Oil production facility (Others)
GCA_011389025.1				Ca. Geothermoviventaceae (F8)	Zestofontihabitans (G17)	Zestofontihabitans yellowstonensis (S28)	d__Bacteria;p__KSB1;c__UBA2214;o__JACIZP01;f__JADDFT01;g__DTON01;s__DTON01 sp011389025	SpSt-950	USA: Yellowstone National Park	Hot spring
JZ2_201709_bins_23						Zestofontihabitans tengchongensis (S29)	d__Bacteria;p__KSB1;c__UBA2214;o__JACIZP01;f__JADDFT01;g__DTON01;s__	JZ2_201709_bins_23	China: Tengchong	Hot spring
GCA_013152765.1					Ca. Geothermovivens (G18)	Ca. Geothermovivens pacificus (S30)	d__Bacteria;p__KSB1;c__UBA2214;o__JACIZP01;f__JADDFT01;g__JADDFT01;s__JADDFT01 sp013152765	M_MaxBin.061	Pacific Ocean: East Pacific Rise	Hydrothermal vent
JZ4_201709_bins_129			Thermofontimicrobiales (O4)	Thermofontimicrobiaceae (F9)	Thermofontimicrobium (G19)	Thermofontimicrobium primus (S31)	d__Bacteria;p__KSB1;c__UBA2214;o__AABM5-25-91;f__;g__;s__	JZ4_201709_bins_129	China: Tengchong	Hot spring
JZ4_201808_bins_206							d__Bacteria;p__KSB1;c__UBA2214;o__AABM5-25-91;f__;g__;s__	JZ4_201808_bins_206	China: Tengchong	Hot spring
JZ2_201705_bins_219							d__Bacteria;p__KSB1;c__UBA2214;o__AABM5-25-91;f__;g__;s__	JZ2_201705_bins_219	China: Tengchong	Hot spring
JZ4_201803_bins_238							d__Bacteria;p__KSB1;c__UBA2214;o__AABM5-25-91;f__;g__;s__	JZ4_201803_bins_238	China: Tengchong	Hot spring
JZ4_201803_bins_154						Thermofontimicrobium secundus (S32)	d__Bacteria;p__KSB1;c__UBA2214;o__AABM5-25-91;f__;g__;s__	JZ4_201803_bins_154	China: Tengchong	Hot spring
GCA_011046315.1				Kaytiofontadaptataceae (F10)	Kaytiofontadaptatus (G20)	Kaytiofontadaptatus thermophilus (S33)	d__Bacteria;p__KSB1;c__UBA2214;o__AABM5-25-91;f__AABM5-25-91;g__DSAU01;s__DSAU01 sp011046315	SpSt-1156	Blank spring	Hot spring
GCA_016783825.1					Ca. Nigeripontimicrobium (G21)	Ca. Nigeripontimicrobium bulgaricum (S34)	d__Bacteria;p__KSB1;c__UBA2214;o__AABM5-25-91;f__AABM5-25-91;g__BS750m-G10;s__BS750m-G10 sp016783825	BS750m-G10	Bulgaria: Black Sea	Seawater
GCA_014729735.1				Ca. Thiofontviventaceae (F11)	Ca. Mariaggregatimicrobium (G22)	Ca. Mariaggregatimicrobium hamelinensis(S35)	d__Bacteria;p__KSB1;c__UBA2214;o__AABM5-25-91;f__JAFGDW01;g__WJJN01;s__WJJN01 sp014729735	Bin_079	Australia: Shark Bay, Hameline Pool	Microbial mat (Others)
GCA_016931935.1					Ca. Thiofontivivens (G23)	Ca. Thiofontivivens primus (S36)	d__Bacteria;p__KSB1;c__UBA2214;o__AABM5-25-91;f__JAFGDW01;g__JAFGDW01;s__JAFGDW01 sp016931935	Zod_Metabat.1197	USA: Anadarko, OK, Zodletone Spring	Sediment
GCA_016926625.1					Ca. Thiofontadaptatus (G24)	Ca. Thiofontadaptatus primus (S37)	d__Bacteria;p__KSB1;c__UBA2214;o__AABM5-25-91;f__JAFGDW01;g__JAFGOE01;s__JAFGOE01 sp016926625	Zod_Metabat.605	USA: Anadarko, OK, Zodletone Spring	Sediment
GCA_016927835.1				Sulfurfontimicrobiaceae (F12)	Sulfurfontimicrobium (G25)	Sulfurfontimicrobium sedimenti (S38)	d__Bacteria;p__KSB1;c__UBA2214;o__AABM5-25-91;f__JAFGMA01;g__JAFGMA01;s__JAFGMA01 sp016927835	Zod_Metabat.436	USA: Anadarko, OK, Zodletone Spring	Sediment
GCA_004356135.1			Oceanimicrobiales (O5)	Oceanimicrobiaceae (F13)	Oceanimicrobium (G26)	Oceanimicrobium pacificum (S39)	d__Bacteria;p__KSB1;c__UBA2214;o__CR04bin15;f__CR04bin15;g__N075bin58;s__N075bin58 sp004356825	N074bin33	Pacific Ocean	Marine sediment
GCA_004356825.1							d__Bacteria;p__KSB1;c__UBA2214;o__CR04bin15;f__CR04bin15;g__N075bin58;s__N075bin58 sp004356825	N075bin58	Pacific Ocean	Marine sediment
GCA_011774205.1				Ca. Mariniviventaceae (F14)	Ca. Marinivivens (G27)	Ca. Marinivivens kutchensis (S40)	d__Bacteria;p__KSB1;c__UBA2214;o__CR04bin15;f__;g__;s__	KS4-K089	India: Gulf of Kutch	Marine sediment
GCA_011777055.1							d__Bacteria;p__KSB1;c__UBA2214;o__CR04bin15;f__;g__;s__	ACK-K089	India: Gulf of Kutch	Marine sediment

## Sheet: S5
Table S5. Global distribution and relative abundances of the Zhuqueibacterota.
MAGs	Order	Target_seq	Accession No.	Environmental source	Latitude	Longitude	Size	0.97	Relative abundance (%)	Description
GCA_003576975.1 GCA_008363195.1	O1	SRR5913970.430.1;size=5635;tax=Bacteria;	SRR5913970	Other	missing	missing	55387	5635	0.101739	biofilm metagenome
GCA_014338045.1	O1	SRR5913970.430.1;size=5635;tax=Bacteria;	SRR5913970	Other	missing	missing	55387	5635	0.101739	biofilm metagenome
GCA_003576975.1 GCA_008363195.1	O1	SRR5913974.28.1;size=4895;tax=Bacteria;	SRR5913974	Other	missing	missing	58375	4895	0.0838544	biofilm metagenome
GCA_014338045.1	O1	SRR5913974.28.1;size=4895;tax=Bacteria;	SRR5913974	Other	missing	missing	58375	4895	0.0838544	biofilm metagenome
GCA_003576975.1 GCA_008363195.1	O1	SRR8270266.12.1;size=5537;tax=Bacteria;	SRR8270266	Other	missing	missing	80580	5537	0.0687143	activated sludge metagenome
GCA_014338045.1	O1	SRR8270266.12.1;size=5537;tax=Bacteria;	SRR8270266	Other	missing	missing	80580	5537	0.0687143	activated sludge metagenome
JZ1_202101_bins_37 JZ2_201808_bins_10 JZ2_201901_bins_130 JZ2_201907_bins_186 JZ2_201912_bins_68 JZ2_202007_bins_144 JZ2_202101_bins_52	O1	SRR8270266.12.1;size=5537;tax=Bacteria;	SRR8270266	Other	missing	missing	80580	5537	0.0687143	activated sludge metagenome
ZMQR_201803_bins_22	O1	SRR8270266.12.1;size=5537;tax=Bacteria;	SRR8270266	Other	missing	missing	80580	5537	0.0687143	activated sludge metagenome
GCA_003576975.1 GCA_008363195.1	O1	SRR5913973.82.1;size=3517;tax=Bacteria;	SRR5913973	Other	missing	missing	60169	3517	0.058452	biofilm metagenome
GCA_014338045.1	O1	SRR5913973.82.1;size=3517;tax=Bacteria;	SRR5913973	Other	missing	missing	60169	3517	0.058452	biofilm metagenome
JZ1_202101_bins_107 JZ2_202007_bins_101 JZ2_202101_bins_2	O1	SRR2059609.23.1;size=1024;tax=Bacteria;	SRR2059609	Hydrothermal_system	41.3129	-120.043	20024	1024	0.0511386	hot springs metagenome
GCA_003576975.1 GCA_008363195.1	O1	SRR5913972.7.1;size=2697;tax=Bacteria;	SRR5913972	Other	missing	missing	58256	2697	0.0462957	biofilm metagenome
GCA_014338045.1	O1	SRR5913972.7.1;size=2697;tax=Bacteria;	SRR5913972	Other	missing	missing	58256	2697	0.0462957	biofilm metagenome
GCA_003576975.1 GCA_008363195.1	O1	SRR5118346.1029.1;size=497;tax=Bacteria;SRR5118346.5.1;size=981;tax=Bacteria;	SRR5118346	Other	missing	missing	32872	1478	0.0449623	sludge metagenome
GCA_014338045.1	O1	SRR5118346.1029.1;size=497;tax=Bacteria;SRR5118346.5.1;size=981;tax=Bacteria;	SRR5118346	Other	missing	missing	32872	1478	0.0449623	sludge metagenome
GCA_003576975.1 GCA_008363195.1	O1	SRR8270267.24.1;size=3578;tax=Bacteria;	SRR8270267	Other	missing	missing	79603	3578	0.0449481	activated sludge metagenome
GCA_014338045.1	O1	SRR8270267.24.1;size=3578;tax=Bacteria;	SRR8270267	Other	missing	missing	79603	3578	0.0449481	activated sludge metagenome
JZ1_202101_bins_37 JZ2_201808_bins_10 JZ2_201901_bins_130 JZ2_201907_bins_186 JZ2_201912_bins_68 JZ2_202007_bins_144 JZ2_202101_bins_52	O1	SRR8270267.24.1;size=3578;tax=Bacteria;	SRR8270267	Other	missing	missing	79603	3578	0.0449481	activated sludge metagenome
ZMQR_201803_bins_22	O1	SRR8270267.24.1;size=3578;tax=Bacteria;	SRR8270267	Other	missing	missing	79603	3578	0.0449481	activated sludge metagenome
ZMQR_201803_bins_22	O1	SRR8270267.24.1;size=3578;tax=Bacteria;	SRR8270267	Other	missing	missing	79603	3578	0.0449481	activated sludge metagenome
GCA_003576975.1 GCA_008363195.1	O1	SRR5913971.380.1;size=2550;tax=Bacteria;	SRR5913971	Other	missing	missing	60715	2550	0.0419995	biofilm metagenome
GCA_014338045.1	O1	SRR5913971.380.1;size=2550;tax=Bacteria;	SRR5913971	Other	missing	missing	60715	2550	0.0419995	biofilm metagenome
GCA_003576975.1 GCA_008363195.1	O1	SRR5118341.89.1;size=831;tax=Bacteria;SRR5118341.901.1;size=317;tax=Bacteria;	SRR5118341	Other	missing	missing	27487	1148	0.0417652	sludge metagenome
GCA_014338045.1	O1	SRR5118341.89.1;size=831;tax=Bacteria;SRR5118341.901.1;size=317;tax=Bacteria;	SRR5118341	Other	missing	missing	27487	1148	0.0417652	sludge metagenome
GCA_003576975.1 GCA_008363195.1	O1	SRR5118345.187.1;size=548;tax=Bacteria;SRR5118345.233.1;size=307;tax=Bacteria;	SRR5118345	Other	missing	missing	23210	855	0.0368376	sludge metagenome
GCA_014338045.1	O1	SRR5118345.187.1;size=548;tax=Bacteria;SRR5118345.233.1;size=307;tax=Bacteria;	SRR5118345	Other	missing	missing	23210	855	0.0368376	sludge metagenome
GCA_003576975.1 GCA_008363195.1	O1	SRR5913980.1430.1;size=244;tax=Bacteria;SRR5913980.469.1;size=634;tax=Bacteria;	SRR5913980	Other	missing	missing	24200	878	0.036281	biofilm metagenome
GCA_014338045.1	O1	SRR5913980.1430.1;size=244;tax=Bacteria;	SRR5913980	Other	missing	missing	24200	878	0.036281	biofilm metagenome
GCA_014338045.1	O1	SRR5913980.469.1;size=634;tax=Bacteria;	SRR5913980	Other	missing	missing	24200	878	0.036281	biofilm metagenome
GCA_003576975.1 GCA_008363195.1	O1	SRR8270265.35.1;size=2220;tax=Bacteria;	SRR8270265	Other	missing	missing	72902	2220	0.0304518	activated sludge metagenome
GCA_014338045.1	O1	SRR8270265.35.1;size=2220;tax=Bacteria;	SRR8270265	Other	missing	missing	72902	2220	0.0304518	activated sludge metagenome
JZ1_202101_bins_37 JZ2_201808_bins_10 JZ2_201901_bins_130 JZ2_201907_bins_186 JZ2_201912_bins_68 JZ2_202007_bins_144 JZ2_202101_bins_52	O1	SRR8270265.35.1;size=2220;tax=Bacteria;	SRR8270265	Other	missing	missing	72902	2220	0.0304518	activated sludge metagenome
ZMQR_201803_bins_22	O1	SRR8270265.35.1;size=2220;tax=Bacteria;	SRR8270265	Other	missing	missing	72902	2220	0.0304518	activated sludge metagenome
GCA_003576975.1 GCA_008363195.1	O1	SRR5118349.2244.1;size=354;tax=Bacteria;SRR5118349.76.1;size=780;tax=Bacteria;	SRR5118349	Other	missing	missing	38102	1134	0.0297622	sludge metagenome
GCA_014338045.1	O1	SRR5118349.2244.1;size=354;tax=Bacteria;SRR5118349.76.1;size=780;tax=Bacteria;	SRR5118349	Other	missing	missing	38102	1134	0.0297622	sludge metagenome
GCA_003576975.1 GCA_008363195.1	O1	SRR5118344.1573.1;size=305;tax=Bacteria;SRR5118344.332.1;size=566;tax=Bacteria;	SRR5118344	Other	missing	missing	29689	871	0.0293375	sludge metagenome
GCA_014338045.1	O1	SRR5118344.1573.1;size=305;tax=Bacteria;SRR5118344.332.1;size=566;tax=Bacteria;	SRR5118344	Other	missing	missing	29689	871	0.0293375	sludge metagenome
GCA_003576975.1 GCA_008363195.1	O1	SRR5118351.4.1;size=568;tax=Bacteria;SRR5118351.473.1;size=415;tax=Bacteria;	SRR5118351	Other	missing	missing	35261	983	0.0278778	sludge metagenome
GCA_014338045.1	O1	SRR5118351.4.1;size=568;tax=Bacteria;SRR5118351.473.1;size=415;tax=Bacteria;	SRR5118351	Other	missing	missing	35261	983	0.0278778	sludge metagenome
JZ1_202101_bins_107 JZ2_202007_bins_101 JZ2_202101_bins_2	O1	SRR2059628.15.1;size=968;tax=Bacteria;	SRR2059628	Hydrothermal_system	missing	missing	35865	968	0.0269901	hot springs metagenome
GCA_003576975.1 GCA_008363195.1	O1	SRR2059628.139.1;size=890;tax=Bacteria;	SRR2059628	Hydrothermal_system	missing	missing	35865	890	0.0248153	hot springs metagenome
GCA_014338045.1	O1	SRR2059628.139.1;size=890;tax=Bacteria;	SRR2059628	Hydrothermal_system	missing	missing	35865	890	0.0248153	hot springs metagenome
JZ1_202101_bins_37 JZ2_201808_bins_10 JZ2_201901_bins_130 JZ2_201907_bins_186 JZ2_201912_bins_68 JZ2_202007_bins_144 JZ2_202101_bins_52	O1	SRR2059628.139.1;size=890;tax=Bacteria;	SRR2059628	Hydrothermal_system	missing	missing	35865	890	0.0248153	hot springs metagenome
ZMQR_201803_bins_22	O1	SRR2059628.139.1;size=890;tax=Bacteria;	SRR2059628	Hydrothermal_system	missing	missing	35865	890	0.0248153	hot springs metagenome
GCA_003576975.1 GCA_008363195.1	O1	SRR5913966.7.1;size=936;tax=Bacteria;SRR5913966.83.1;size=306;tax=Bacteria;	SRR5913966	Other	missing	missing	52034	1242	0.023869	biofilm metagenome
GCA_014338045.1	O1	SRR5913966.7.1;size=936;tax=Bacteria;	SRR5913966	Other	missing	missing	52034	1242	0.023869	biofilm metagenome
GCA_014338045.1	O1	SRR5913966.83.1;size=306;tax=Bacteria;	SRR5913966	Other	missing	missing	52034	1242	0.023869	biofilm metagenome
GCA_003576975.1 GCA_008363195.1	O1	SRR2059621.33.1;size=830;tax=Bacteria;	SRR2059621	Hydrothermal_system	41.321	-120.044	36431	830	0.0227828	hot springs metagenome
GCA_014338045.1	O1	SRR2059621.33.1;size=830;tax=Bacteria;	SRR2059621	Hydrothermal_system	41.321	-120.044	36431	830	0.0227828	hot springs metagenome
JZ1_202101_bins_37 JZ2_201808_bins_10 JZ2_201901_bins_130 JZ2_201907_bins_186 JZ2_201912_bins_68 JZ2_202007_bins_144 JZ2_202101_bins_52	O1	SRR2059621.33.1;size=830;tax=Bacteria;	SRR2059621	Hydrothermal_system	41.321	-120.044	36431	830	0.0227828	hot springs metagenome
ZMQR_201803_bins_22	O1	SRR2059621.33.1;size=830;tax=Bacteria;	SRR2059621	Hydrothermal_system	41.321	-120.044	36431	830	0.0227828	hot springs metagenome
GCA_003576975.1 GCA_008363195.1	O1	SRR5913981.24.1;size=334;tax=Bacteria;SRR5913981.683.1;size=127;tax=Bacteria;	SRR5913981	Other	missing	missing	20470	461	0.0225208	biofilm metagenome
GCA_014338045.1	O1	SRR5913981.24.1;size=334;tax=Bacteria;	SRR5913981	Other	missing	missing	20470	461	0.0225208	biofilm metagenome
GCA_014338045.1	O1	SRR5913981.683.1;size=127;tax=Bacteria;	SRR5913981	Other	missing	missing	20470	461	0.0225208	biofilm metagenome
GCA_003576975.1 GCA_008363195.1	O1	SRR5118347.308.1;size=447;tax=Bacteria;SRR5118347.4258.1;size=191;tax=Bacteria;	SRR5118347	Other	missing	missing	32496	638	0.0196332	sludge metagenome
GCA_014338045.1	O1	SRR5118347.308.1;size=447;tax=Bacteria;SRR5118347.4258.1;size=191;tax=Bacteria;	SRR5118347	Other	missing	missing	32496	638	0.0196332	sludge metagenome
GCA_003576975.1 GCA_008363195.1	O1	SRR5913961.1256.1;size=158;tax=Bacteria;SRR5913961.72.1;size=625;tax=Bacteria;	SRR5913961	Other	missing	missing	41845	783	0.0187119	biofilm metagenome
GCA_014338045.1	O1	SRR5913961.1256.1;size=158;tax=Bacteria;	SRR5913961	Other	missing	missing	41845	783	0.0187119	biofilm metagenome
GCA_014338045.1	O1	SRR5913961.72.1;size=625;tax=Bacteria;	SRR5913961	Other	missing	missing	41845	783	0.0187119	biofilm metagenome
GCA_003576975.1 GCA_008363195.1	O1	SRR5913985.157.1;size=492;tax=Bacteria;SRR5913985.18873.1;size=156;tax=Bacteria;	SRR5913985	Other	missing	missing	35115	648	0.0184537	biofilm metagenome
GCA_014338045.1	O1	SRR5913985.157.1;size=492;tax=Bacteria;	SRR5913985	Other	missing	missing	35115	648	0.0184537	biofilm metagenome
GCA_014338045.1	O1	SRR5913985.18873.1;size=156;tax=Bacteria;	SRR5913985	Other	missing	missing	35115	648	0.0184537	biofilm metagenome
GCA_003576975.1 GCA_008363195.1	O1	SRR5118342.1151.1;size=168;tax=Bacteria;SRR5118342.143.1;size=372;tax=Bacteria;	SRR5118342	Other	missing	missing	32476	540	0.0166277	sludge metagenome
GCA_014338045.1	O1	SRR5118342.1151.1;size=168;tax=Bacteria;SRR5118342.143.1;size=372;tax=Bacteria;	SRR5118342	Other	missing	missing	32476	540	0.0166277	sludge metagenome
GCA_003576975.1 GCA_008363195.1	O1	SRR3884467.64443.1;size=1019;tax=Bacteria;	SRR3884467	Aquatic	19.4505	-120.061	61904	1019	0.016461	marine metagenome
GCA_003576975.1 GCA_008363195.1	O1	SRR5913979.192.1;size=286;tax=Bacteria;SRR5913979.3179.1;size=138;tax=Bacteria;	SRR5913979	Other	missing	missing	27029	424	0.0156869	biofilm metagenome
GCA_014338045.1	O1	SRR5913979.192.1;size=286;tax=Bacteria;	SRR5913979	Other	missing	missing	27029	424	0.0156869	biofilm metagenome
GCA_014338045.1	O1	SRR5913979.3179.1;size=138;tax=Bacteria;	SRR5913979	Other	missing	missing	27029	424	0.0156869	biofilm metagenome
GCA_003576975.1 GCA_008363195.1	O1	SRR3884390.9371.1;size=1188;tax=Bacteria;	SRR3884390	Aquatic	12.579	-116.724	76027	1188	0.015626	marine metagenome
GCA_003576975.1 GCA_008363195.1	O1	SRR3884459.15230.1;size=621;tax=Bacteria;	SRR3884459	Aquatic	19.4505	-120.044	42563	621	0.0145901	marine metagenome
GCA_003576975.1 GCA_008363195.1	O1	SRR3884454.25250.1;size=647;tax=Bacteria;	SRR3884454	Aquatic	12.0546	-117.252	48062	647	0.0134618	marine metagenome
GCA_003576975.1 GCA_008363195.1	O1	SRR5913965.148.1;size=259;tax=Bacteria;	SRR5913965	Other	missing	missing	19259	259	0.0134483	biofilm metagenome
GCA_014338045.1	O1	SRR5913965.148.1;size=259;tax=Bacteria;	SRR5913965	Other	missing	missing	19259	259	0.0134483	biofilm metagenome
GCA_003576975.1 GCA_008363195.1	O1	SRR6415856.2440.1;size=357;tax=Bacteria;	SRR6415856	Other	missing	missing	27498	357	0.0129828	Candidatus Kuenenia stuttgartiensis
GCA_014338045.1	O1	SRR6415856.2440.1;size=357;tax=Bacteria;	SRR6415856	Other	missing	missing	27498	357	0.0129828	Candidatus Kuenenia stuttgartiensis
GCA_003576975.1 GCA_008363195.1	O1	SRR5118348.1275.1;size=190;tax=Bacteria;SRR5118348.53.1;size=283;tax=Bacteria;	SRR5118348	Other	missing	missing	36612	473	0.0129193	sludge metagenome
GCA_014338045.1	O1	SRR5118348.1275.1;size=190;tax=Bacteria;SRR5118348.53.1;size=283;tax=Bacteria;	SRR5118348	Other	missing	missing	36612	473	0.0129193	sludge metagenome
GCA_003576975.1 GCA_008363195.1	O1	SRR5913988.1331.1;size=102;tax=Bacteria;SRR5913988.745.1;size=281;tax=Bacteria;	SRR5913988	Other	missing	missing	29944	383	0.0127905	biofilm metagenome
GCA_014338045.1	O1	SRR5913988.1331.1;size=102;tax=Bacteria;	SRR5913988	Other	missing	missing	29944	383	0.0127905	biofilm metagenome
GCA_014338045.1	O1	SRR5913988.745.1;size=281;tax=Bacteria;	SRR5913988	Other	missing	missing	29944	383	0.0127905	biofilm metagenome
GCA_003576975.1 GCA_008363195.1	O1	SRR3884458.15351.1;size=833;tax=Bacteria;	SRR3884458	Aquatic	12.0092	-117.38	69503	833	0.0119851	marine metagenome
GCA_003576975.1 GCA_008363195.1	O1	SRR5913968.319.1;size=292;tax=Bacteria;SRR5913968.5113.1;size=112;tax=Bacteria;	SRR5913968	Other	missing	missing	34330	404	0.0117681	biofilm metagenome
GCA_014338045.1	O1	SRR5913968.319.1;size=292;tax=Bacteria;	SRR5913968	Other	missing	missing	34330	404	0.0117681	biofilm metagenome
GCA_014338045.1	O1	SRR5913968.5113.1;size=112;tax=Bacteria;	SRR5913968	Other	missing	missing	34330	404	0.0117681	biofilm metagenome
GCA_003576975.1 GCA_008363195.1	O1	SRR5913967.1710.1;size=124;tax=Bacteria;SRR5913967.220.1;size=189;tax=Bacteria;	SRR5913967	Other	missing	missing	26716	313	0.0117158	biofilm metagenome
GCA_014338045.1	O1	SRR5913967.1710.1;size=124;tax=Bacteria;	SRR5913967	Other	missing	missing	26716	313	0.0117158	biofilm metagenome
GCA_014338045.1	O1	SRR5913967.220.1;size=189;tax=Bacteria;	SRR5913967	Other	missing	missing	26716	313	0.0117158	biofilm metagenome
JZ2_201705_bins_85	O3	DRR075969.1251.1;size=813;tax=Bacteria;	DRR075969	Aquatic	31.6582	131.385	70174	813	0.0115855	groundwater metagenome
GCA_003576975.1 GCA_008363195.1	O1	SRR3884442.41652.1;size=902;tax=Bacteria;	SRR3884442	Aquatic	12.5968	-116.494	80660	902	0.0111827	marine metagenome
GCA_003576975.1 GCA_008363195.1	O1	SRR3884456.2376.1;size=546;tax=Bacteria;	SRR3884456	Aquatic	12.0546	-117.252	50888	546	0.0107294	marine metagenome
GCA_003576975.1 GCA_008363195.1	O1	SRR8270270.197.1;size=754;tax=Bacteria;	SRR8270270	Other	missing	missing	72829	754	0.010353	activated sludge metagenome
GCA_014338045.1	O1	SRR8270270.197.1;size=754;tax=Bacteria;	SRR8270270	Other	missing	missing	72829	754	0.010353	activated sludge metagenome
JZ1_202101_bins_37 JZ2_201808_bins_10 JZ2_201901_bins_130 JZ2_201907_bins_186 JZ2_201912_bins_68 JZ2_202007_bins_144 JZ2_202101_bins_52	O1	SRR8270270.197.1;size=754;tax=Bacteria;	SRR8270270	Other	missing	missing	72829	754	0.010353	activated sludge metagenome
ZMQR_201803_bins_22	O1	SRR8270270.197.1;size=754;tax=Bacteria;	SRR8270270	Other	missing	missing	72829	754	0.010353	activated sludge metagenome
ZMQR_201803_bins_22	O1	SRR8270270.197.1;size=754;tax=Bacteria;	SRR8270270	Other	missing	missing	72829	754	0.010353	activated sludge metagenome
GCA_003576975.1 GCA_008363195.1	O1	SRR3884466.997.1;size=566;tax=Bacteria;	SRR3884466	Aquatic	19.4505	-120.061	59059	566	0.00958364	marine metagenome
GCA_003576975.1 GCA_008363195.1	O1	SRR3884447.33289.1;size=583;tax=Bacteria;	SRR3884447	Aquatic	19.4505	-120.044	63243	583	0.00921841	marine metagenome
GCA_003576975.1 GCA_008363195.1	O1	SRR8270271.134.1;size=653;tax=Bacteria;	SRR8270271	Other	missing	missing	71419	653	0.00914323	activated sludge metagenome
GCA_014338045.1	O1	SRR8270271.134.1;size=653;tax=Bacteria;	SRR8270271	Other	missing	missing	71419	653	0.00914323	activated sludge metagenome
JZ1_202101_bins_37 JZ2_201808_bins_10 JZ2_201901_bins_130 JZ2_201907_bins_186 JZ2_201912_bins_68 JZ2_202007_bins_144 JZ2_202101_bins_52	O1	SRR8270271.134.1;size=653;tax=Bacteria;	SRR8270271	Other	missing	missing	71419	653	0.00914323	activated sludge metagenome
ZMQR_201803_bins_22	O1	SRR8270271.134.1;size=653;tax=Bacteria;	SRR8270271	Other	missing	missing	71419	653	0.00914323	activated sludge metagenome
ZMQR_201803_bins_22	O1	SRR8270271.134.1;size=653;tax=Bacteria;	SRR8270271	Other	missing	missing	71419	653	0.00914323	activated sludge metagenome
GCA_003576975.1 GCA_008363195.1	O1	SRR8270269.371.1;size=675;tax=Bacteria;	SRR8270269	Other	missing	missing	83101	675	0.00812265	activated sludge metagenome
GCA_014338045.1	O1	SRR8270269.371.1;size=675;tax=Bacteria;	SRR8270269	Other	missing	missing	83101	675	0.00812265	activated sludge metagenome
JZ1_202101_bins_37 JZ2_201808_bins_10 JZ2_201901_bins_130 JZ2_201907_bins_186 JZ2_201912_bins_68 JZ2_202007_bins_144 JZ2_202101_bins_52	O1	SRR8270269.371.1;size=675;tax=Bacteria;	SRR8270269	Other	missing	missing	83101	675	0.00812265	activated sludge metagenome
ZMQR_201803_bins_22	O1	SRR8270269.371.1;size=675;tax=Bacteria;	SRR8270269	Other	missing	missing	83101	675	0.00812265	activated sludge metagenome
ZMQR_201803_bins_22	O1	SRR8270269.371.1;size=675;tax=Bacteria;	SRR8270269	Other	missing	missing	83101	675	0.00812265	activated sludge metagenome
GCA_003576975.1 GCA_008363195.1	O1	SRR8270272.412.1;size=689;tax=Bacteria;	SRR8270272	Other	missing	missing	86349	689	0.00797925	activated sludge metagenome
GCA_014338045.1	O1	SRR8270272.412.1;size=689;tax=Bacteria;	SRR8270272	Other	missing	missing	86349	689	0.00797925	activated sludge metagenome
JZ1_202101_bins_37 JZ2_201808_bins_10 JZ2_201901_bins_130 JZ2_201907_bins_186 JZ2_201912_bins_68 JZ2_202007_bins_144 JZ2_202101_bins_52	O1	SRR8270272.412.1;size=689;tax=Bacteria;	SRR8270272	Other	missing	missing	86349	689	0.00797925	activated sludge metagenome
ZMQR_201803_bins_22	O1	SRR8270272.412.1;size=689;tax=Bacteria;	SRR8270272	Other	missing	missing	86349	689	0.00797925	activated sludge metagenome
ZMQR_201803_bins_22	O1	SRR8270272.412.1;size=689;tax=Bacteria;	SRR8270272	Other	missing	missing	86349	689	0.00797925	activated sludge metagenome
GCA_003576975.1 GCA_008363195.1	O1	SRR3132710.568.1;size=56;tax=Bacteria;	SRR3132710	Animal-associated	missing	missing	7039	56	0.00795568	human nasopharyngeal metagenome
GCA_014338045.1	O1	SRR3132710.568.1;size=56;tax=Bacteria;	SRR3132710	Animal-associated	missing	missing	7039	56	0.00795568	human nasopharyngeal metagenome
JZ1_202101_bins_37 JZ2_201808_bins_10 JZ2_201901_bins_130 JZ2_201907_bins_186 JZ2_201912_bins_68 JZ2_202007_bins_144 JZ2_202101_bins_52	O1	SRR3132710.568.1;size=56;tax=Bacteria;	SRR3132710	Animal-associated	missing	missing	7039	56	0.00795568	human nasopharyngeal metagenome
ZMQR_201803_bins_22	O1	SRR3132710.568.1;size=56;tax=Bacteria;	SRR3132710	Animal-associated	missing	missing	7039	56	0.00795568	human nasopharyngeal metagenome
GCA_003576975.1 GCA_008363195.1	O1	SRR3884401.83450.1;size=565;tax=Bacteria;	SRR3884401	Aquatic	12.3709	-116.614	71371	565	0.00791638	marine metagenome
GCA_003576975.1 GCA_008363195.1	O1	SRR8270274.150.1;size=607;tax=Bacteria;	SRR8270274	Other	missing	missing	79174	607	0.00766666	activated sludge metagenome
GCA_014338045.1	O1	SRR8270274.150.1;size=607;tax=Bacteria;	SRR8270274	Other	missing	missing	79174	607	0.00766666	activated sludge metagenome
JZ1_202101_bins_37 JZ2_201808_bins_10 JZ2_201901_bins_130 JZ2_201907_bins_186 JZ2_201912_bins_68 JZ2_202007_bins_144 JZ2_202101_bins_52	O1	SRR8270274.150.1;size=607;tax=Bacteria;	SRR8270274	Other	missing	missing	79174	607	0.00766666	activated sludge metagenome
ZMQR_201803_bins_22	O1	SRR8270274.150.1;size=607;tax=Bacteria;	SRR8270274	Other	missing	missing	79174	607	0.00766666	activated sludge metagenome
ZMQR_201803_bins_22	O1	SRR8270274.150.1;size=607;tax=Bacteria;	SRR8270274	Other	missing	missing	79174	607	0.00766666	activated sludge metagenome
GCA_003576975.1 GCA_008363195.1	O1	SRR5118343.119.1;size=218;tax=Bacteria;	SRR5118343	Other	missing	missing	29110	218	0.00748884	sludge metagenome
GCA_014338045.1	O1	SRR5118343.119.1;size=218;tax=Bacteria;	SRR5118343	Other	missing	missing	29110	218	0.00748884	sludge metagenome
GCA_003576975.1 GCA_008363195.1	O1	SRR3884441.45150.1;size=551;tax=Bacteria;	SRR3884441	Aquatic	12.5212	-116.698	74717	551	0.00737449	marine metagenome
JZ2_201705_bins_85	O3	SRR2059435.363.1;size=250;tax=Bacteria;	SRR2059435	Hydrothermal_system	40.3976	-119.22	34477	250	0.00725121	hot springs metagenome
GCA_003576975.1 GCA_008363195.1	O1	SRR8270273.339.1;size=561;tax=Bacteria;	SRR8270273	Other	missing	missing	77576	561	0.00723162	activated sludge metagenome
GCA_014338045.1	O1	SRR8270273.339.1;size=561;tax=Bacteria;	SRR8270273	Other	missing	missing	77576	561	0.00723162	activated sludge metagenome
JZ1_202101_bins_37 JZ2_201808_bins_10 JZ2_201901_bins_130 JZ2_201907_bins_186 JZ2_201912_bins_68 JZ2_202007_bins_144 JZ2_202101_bins_52	O1	SRR8270273.339.1;size=561;tax=Bacteria;	SRR8270273	Other	missing	missing	77576	561	0.00723162	activated sludge metagenome
ZMQR_201803_bins_22	O1	SRR8270273.339.1;size=561;tax=Bacteria;	SRR8270273	Other	missing	missing	77576	561	0.00723162	activated sludge metagenome
ZMQR_201803_bins_22	O1	SRR8270273.339.1;size=561;tax=Bacteria;	SRR8270273	Other	missing	missing	77576	561	0.00723162	activated sludge metagenome
GCA_003576975.1 GCA_008363195.1	O1	SRR3884436.30951.1;size=524;tax=Bacteria;	SRR3884436	Aquatic	12.1901	-117.371	73385	524	0.00714042	marine metagenome
GCA_003576975.1 GCA_008363195.1	O1	SRR3884431.24775.1;size=534;tax=Bacteria;	SRR3884431	Aquatic	12.4521	-116.512	75844	534	0.00704077	marine metagenome
GCA_003576975.1 GCA_008363195.1	O1	SRR3884465.5390.1;size=602;tax=Bacteria;	SRR3884465	Aquatic	12.5825	-116.651	88974	602	0.00676602	marine metagenome
GCA_016783825.1	O4	SRR3735254.12868.1;size=1923;tax=Bacteria;	SRR3735254	Aquatic	10.617	-65.167	294364	1923	0.00653273	marine metagenome
GCA_003576975.1 GCA_008363195.1	O1	SRR1980893.68.1;size=541;tax=Bacteria;	SRR1980893	Aquatic	13.81	-116.71	84837	541	0.00637693	marine metagenome
GCA_003576975.1 GCA_008363195.1	O1	SRR1575383.4779.2;size=101;tax=Bacteria;	SRR1575383	Hydrothermal_system	-13.59	-14.51	17506	101	0.00576945	hydrothermal vent metagenome
JZ2_201705_bins_219	O4	SRR2051256.507.1;size=38;tax=Bacteria;	SRR2051256	Hydrothermal_system	59.4315	-126.1	6833	38	0.00556125	hot springs metagenome
GCA_003576975.1 GCA_008363195.1	O1	SRR1980917.882.1;size=573;tax=Bacteria;	SRR1980917	Aquatic	13.79	-116.7	105437	573	0.00543452	marine metagenome
GCA_016783825.1	O4	SRR3735236.381.1;size=1427;tax=Bacteria;	SRR3735236	Aquatic	10.617	-65.167	264500	1427	0.00539509	marine metagenome
GCA_016783825.1	O4	SRR3735253.4546.1;size=1814;tax=Bacteria;	SRR3735253	Aquatic	10.617	-65.167	336966	1814	0.00538333	marine metagenome
GCA_003576975.1 GCA_008363195.1	O1	SRR5913987.16696.1;size=2;tax=Bacteria;SRR5913987.1905.1;size=16;tax=Bacteria;	SRR5913987	Other	missing	missing	3561	18	0.00505476	biofilm metagenome
GCA_014338045.1	O1	SRR5913987.16696.1;size=2;tax=Bacteria;	SRR5913987	Other	missing	missing	3561	18	0.00505476	biofilm metagenome
GCA_014338045.1	O1	SRR5913987.1905.1;size=16;tax=Bacteria;	SRR5913987	Other	missing	missing	3561	18	0.00505476	biofilm metagenome
GCA_003576975.1 GCA_008363195.1	O1	SRR5690233.10633.1;size=189;tax=Bacteria;	SRR5690233	Other	missing	missing	38128	189	0.00495699	sludge metagenome
GCA_014338045.1	O1	SRR5690233.10633.1;size=189;tax=Bacteria;	SRR5690233	Other	missing	missing	38128	189	0.00495699	sludge metagenome
GCA_003576975.1 GCA_008363195.1	O1	SRR5913982.2177.1;size=117;tax=Bacteria;SRR5913982.6476.1;size=43;tax=Bacteria;	SRR5913982	Other	missing	missing	32389	160	0.00493995	biofilm metagenome
GCA_014338045.1	O1	SRR5913982.2177.1;size=117;tax=Bacteria;	SRR5913982	Other	missing	missing	32389	160	0.00493995	biofilm metagenome
GCA_014338045.1	O1	SRR5913982.6476.1;size=43;tax=Bacteria;	SRR5913982	Other	missing	missing	32389	160	0.00493995	biofilm metagenome
GCA_011389025.1	O3	SRR364878.2915.4;size=17;tax=Bacteria;	SRR364878	Hydrothermal_system	missing	missing	3473	17	0.0048949	hot springs metagenome
JZ2_201705_bins_85	O3	SRR2059436.76.1;size=165;tax=Bacteria;	SRR2059436	Hydrothermal_system	40.3969	-119.22	33943	165	0.00486109	hot springs metagenome
GCA_016783825.1	O4	SRR3735207.765.1;size=1473;tax=Bacteria;	SRR3735207	Aquatic	10.617	-65.167	303733	1473	0.00484965	marine metagenome
GCA_003576975.1 GCA_008363195.1	O1	SRR1980888.319.1;size=568;tax=Bacteria;	SRR1980888	Aquatic	13.82	-116.53	117184	568	0.00484708	marine metagenome
GCA_003576975.1 GCA_008363195.1	O1	SRR1948268.2554.1;size=36;tax=Bacteria;SRR1948268.822.1;size=36;tax=Bacteria;	SRR1948268	Aquatic	37	116	14949	72	0.00481638	wastewater metagenome
GCA_003576975.1 GCA_008363195.1	O1	SRR2059633.524.1;size=144;tax=Bacteria;	SRR2059633	Hydrothermal_system	missing	missing	32039	144	0.00449452	hot springs metagenome
GCA_014338045.1	O1	SRR2059633.524.1;size=144;tax=Bacteria;	SRR2059633	Hydrothermal_system	missing	missing	32039	144	0.00449452	hot springs metagenome
JZ1_202101_bins_37 JZ2_201808_bins_10 JZ2_201901_bins_130 JZ2_201907_bins_186 JZ2_201912_bins_68 JZ2_202007_bins_144 JZ2_202101_bins_52	O1	SRR2059633.524.1;size=144;tax=Bacteria;	SRR2059633	Hydrothermal_system	missing	missing	32039	144	0.00449452	hot springs metagenome
ZMQR_201803_bins_22	O1	SRR2059633.524.1;size=144;tax=Bacteria;	SRR2059633	Hydrothermal_system	missing	missing	32039	144	0.00449452	hot springs metagenome
GCA_016783825.1	O4	SRR3735235.908.1;size=1869;tax=Bacteria;	SRR3735235	Aquatic	10.617	-65.167	427526	1869	0.00437166	marine metagenome
GCA_003576975.1 GCA_008363195.1	O1	SRR5690225.3032.1;size=123;tax=Bacteria;	SRR5690225	Other	missing	missing	29444	123	0.00417742	sludge metagenome
GCA_014338045.1	O1	SRR5690225.3032.1;size=123;tax=Bacteria;	SRR5690225	Other	missing	missing	29444	123	0.00417742	sludge metagenome
GCA_003576975.1 GCA_008363195.1	O1	SRR8270264.1286.1;size=343;tax=Bacteria;	SRR8270264	Other	missing	missing	83399	343	0.00411276	activated sludge metagenome
GCA_014338045.1	O1	SRR8270264.1286.1;size=343;tax=Bacteria;	SRR8270264	Other	missing	missing	83399	343	0.00411276	activated sludge metagenome
JZ1_202101_bins_37 JZ2_201808_bins_10 JZ2_201901_bins_130 JZ2_201907_bins_186 JZ2_201912_bins_68 JZ2_202007_bins_144 JZ2_202101_bins_52	O1	SRR8270264.1286.1;size=343;tax=Bacteria;	SRR8270264	Other	missing	missing	83399	343	0.00411276	activated sludge metagenome
ZMQR_201803_bins_22	O1	SRR8270264.1286.1;size=343;tax=Bacteria;	SRR8270264	Other	missing	missing	83399	343	0.00411276	activated sludge metagenome
GCA_003576975.1 GCA_008363195.1	O1	SRR5913986.246.1;size=99;tax=Bacteria;	SRR5913986	Other	missing	missing	26670	99	0.00371204	biofilm metagenome
GCA_014338045.1	O1	SRR5913986.246.1;size=99;tax=Bacteria;	SRR5913986	Other	missing	missing	26670	99	0.00371204	biofilm metagenome
GCA_003576975.1 GCA_008363195.1	O1	SRR1575382.2113.2;size=49;tax=Bacteria;	SRR1575382	Hydrothermal_system	-26.02	-13.85	13445	49	0.00364448	hydrothermal vent metagenome
GCA_003576975.1 GCA_008363195.1	O1	SRR5690226.6760.1;size=105;tax=Bacteria;	SRR5690226	Other	missing	missing	29370	105	0.00357508	sludge metagenome
GCA_014338045.1	O1	SRR5690226.6760.1;size=105;tax=Bacteria;	SRR5690226	Other	missing	missing	29370	105	0.00357508	sludge metagenome
GCA_016783825.1	O4	DRR046877.93.1;size=619;tax=Bacteria;	DRR046877	Sediment	30.7808	130.28	173250	619	0.00357287	sediment metagenome
GCA_003576975.1 GCA_008363195.1	O1	SRR7595426.6859.1;size=94;tax=Bacteria;	SRR7595426	Other	missing	missing	27776	94	0.00338422	sludge metagenome
GCA_014338045.1	O1	SRR7595426.6859.1;size=94;tax=Bacteria;	SRR7595426	Other	missing	missing	27776	94	0.00338422	sludge metagenome
GCA_016783825.1	O4	SRR3735232.9364.1;size=1049;tax=Bacteria;	SRR3735232	Aquatic	10.617	-65.167	324331	1049	0.00323435	marine metagenome
JZ2_201705_bins_85	O3	SRR2059438.7.1;size=100;tax=Bacteria;	SRR2059438	Hydrothermal_system	40.4045	-119.219	31040	100	0.00322165	hot springs metagenome
GCA_003576975.1 GCA_008363195.1	O1	SRR8270263.653.1;size=239;tax=Bacteria;	SRR8270263	Other	missing	missing	78064	239	0.00306159	activated sludge metagenome
GCA_014338045.1	O1	SRR8270263.653.1;size=239;tax=Bacteria;	SRR8270263	Other	missing	missing	78064	239	0.00306159	activated sludge metagenome
JZ1_202101_bins_37 JZ2_201808_bins_10 JZ2_201901_bins_130 JZ2_201907_bins_186 JZ2_201912_bins_68 JZ2_202007_bins_144 JZ2_202101_bins_52	O1	SRR8270263.653.1;size=239;tax=Bacteria;	SRR8270263	Other	missing	missing	78064	239	0.00306159	activated sludge metagenome
ZMQR_201803_bins_22	O1	SRR8270263.653.1;size=239;tax=Bacteria;	SRR8270263	Other	missing	missing	78064	239	0.00306159	activated sludge metagenome
GCA_016783825.1	O4	DRR046875.497.1;size=483;tax=Bacteria;	DRR046875	Sediment	30.7808	130.279	161347	483	0.00299355	sediment metagenome
JZ1_202101_bins_107 JZ2_202007_bins_101 JZ2_202101_bins_2	O1	SRR2911365.4043.1;size=70;tax=Bacteria;	SRR2911365	Soil	30.44	112.72	25549	70	0.00273983	soil metagenome
GCA_016783825.1	O4	SRR4239296.1459.1;size=23;tax=Bacteria;	SRR4239296	Aquatic	48.35	-123.3	8438	23	0.00272576	marine metagenome
JZ1_202101_bins_107 JZ2_202007_bins_101 JZ2_202101_bins_2	O1	SRR2428626.2972.1;size=54;tax=Bacteria;	SRR2428626	Soil	30.44	112.72	20788	54	0.00259765	soil metagenome
GCA_003576975.1 GCA_008363195.1	O1	SRR1948271.2867.2;size=30;tax=Bacteria;	SRR1948271	Aquatic	37	116	11704	30	0.00256323	wastewater metagenome
GCA_014338045.1	O1	SRR1948271.2867.2;size=30;tax=Bacteria;	SRR1948271	Aquatic	37	116	11704	30	0.00256323	wastewater metagenome
JZ1_202101_bins_107 JZ2_202007_bins_101 JZ2_202101_bins_2	O1	SRR2911368.157.1;size=86;tax=Bacteria;	SRR2911368	Soil	30.44	112.72	34739	86	0.0024756	soil metagenome
GCA_016783825.1	O4	SRR4239349.2749.1;size=14;tax=Bacteria;	SRR4239349	Aquatic	48.35	-123.3	5703	14	0.00245485	marine metagenome
JZ1_202101_bins_107 JZ2_202007_bins_101 JZ2_202101_bins_2	O1	SRR2911362.1911.1;size=66;tax=Bacteria;	SRR2911362	Soil	30.44	112.72	27024	66	0.00244227	soil metagenome
GCA_014338045.1	O1	SRR1948268.822.1;size=36;tax=Bacteria;	SRR1948268	Aquatic	37	116	14949	36	0.00240819	wastewater metagenome
JZ1_202101_bins_107 JZ2_202007_bins_101 JZ2_202101_bins_2	O1	SRR8237468.1668.1;size=87;tax=Bacteria;	SRR8237468	Other	3.11726	101.655	36207	87	0.00240285	activated sludge metagenome
GCA_016783825.1	O4	SRR3735251.9031.1;size=1389;tax=Bacteria;	SRR3735251	Aquatic	10.617	-65.167	592331	1389	0.00234497	marine metagenome
GCA_016783825.1	O4	SRR4239283.477.1;size=19;tax=Bacteria;	SRR4239283	Aquatic	48.35	-123.3	8214	19	0.00231312	marine metagenome
GCA_003576975.1 GCA_008363195.1	O1	SRR5690232.2588.1;size=88;tax=Bacteria;	SRR5690232	Other	missing	missing	39164	88	0.00224696	sludge metagenome
GCA_014338045.1	O1	SRR5690232.2588.1;size=88;tax=Bacteria;	SRR5690232	Other	missing	missing	39164	88	0.00224696	sludge metagenome
GCA_016783825.1	O4	SRR3735252.3547.1;size=716;tax=Bacteria;	SRR3735252	Aquatic	10.617	-65.167	319549	716	0.00224066	marine metagenome
JZ1_202101_bins_107 JZ2_202007_bins_101 JZ2_202101_bins_2	O1	SRR8535685.2376.1;size=102;tax=Bacteria;	SRR8535685	Other	34.21	108.59	45926	102	0.00222096	activated sludge metagenome
GCA_003576975.1 GCA_008363195.1	O1	SRR5690234.4659.1;size=78;tax=Bacteria;	SRR5690234	Other	missing	missing	35533	78	0.00219514	sludge metagenome
GCA_014338045.1	O1	SRR5690234.4659.1;size=78;tax=Bacteria;	SRR5690234	Other	missing	missing	35533	78	0.00219514	sludge metagenome
GCA_003576975.1 GCA_008363195.1	O1	SRR8550097.4488.1;size=53;tax=Bacteria;	SRR8550097	Soil	missing	missing	24509	53	0.00216247	soil metagenome
GCA_014338045.1	O1	SRR8550097.4488.1;size=53;tax=Bacteria;	SRR8550097	Soil	missing	missing	24509	53	0.00216247	soil metagenome
GCA_016783825.1	O4	SRR1647969.561.1;size=130;tax=Bacteria;	SRR1647969	Sediment	44.5701	-125.147	60511	130	0.00214837	marine sediment metagenome
JZ1_202101_bins_107 JZ2_202007_bins_101 JZ2_202101_bins_2	O1	SRR2911371.347.1;size=84;tax=Bacteria;	SRR2911371	Soil	30.44	112.72	40484	84	0.00207489	soil metagenome
GCA_016783825.1	O4	DRR046876.201.1;size=266;tax=Bacteria;	DRR046876	Sediment	30.7808	130.279	128393	266	0.00207176	sediment metagenome
GCA_003576975.1 GCA_008363195.1	O1	SRR8550108.3066.1;size=49;tax=Bacteria;	SRR8550108	Soil	missing	missing	23663	49	0.00207074	soil metagenome
GCA_014338045.1	O1	SRR8550108.3066.1;size=49;tax=Bacteria;	SRR8550108	Soil	missing	missing	23663	49	0.00207074	soil metagenome
JZ2_201705_bins_219	O4	SRR7519516.694.1;size=4047;tax=Bacteria;	SRR7519516	Sediment	36.27	7.16	1992124	4047	0.0020315	sediment metagenome
JZ4_201709_bins_129	O4	SRR7519516.694.1;size=4047;tax=Bacteria;	SRR7519516	Sediment	36.27	7.16	1992124	4047	0.0020315	sediment metagenome
JZ4_201803_bins_238	O4	SRR7519516.694.1;size=4047;tax=Bacteria;	SRR7519516	Sediment	36.27	7.16	1992124	4047	0.0020315	sediment metagenome
JZ4_201808_bins_206	O4	SRR7519516.694.1;size=4047;tax=Bacteria;	SRR7519516	Sediment	36.27	7.16	1992124	4047	0.0020315	sediment metagenome
JZ4_201709_bins_45 JZ4_201803_bins_110 JZ4_201808_bins_140	O1	SRR2059621.2979.1;size=74;tax=Bacteria;	SRR2059621	Hydrothermal_system	41.321	-120.044	36431	74	0.00203124	hot springs metagenome
GCA_015490415.1	O1	SRR1237896.3586.2;size=35;tax=Bacteria;	SRR1237896	Sediment	-51.268	-12.618	18570	35	0.00188476	marine sediment metagenome
GCA_016783825.1	O4	SRR3735234.8827.1;size=47;tax=Bacteria;	SRR3735234	Aquatic	10.617	-65.167	25518	47	0.00184184	marine metagenome
GCA_011375275.1	O1	ERR1665266.37035.1;size=150;tax=Bacteria;ERR1665266.8015.1;size=594;tax=Bacteria;	ERR1665266	Hydrothermal_system	-3.72119	151.675	406754	744	0.00182912	hydrothermal vent metagenome
GCA_015485525.1	O1	ERR1665266.37035.1;size=150;tax=Bacteria;ERR1665266.8015.1;size=594;tax=Bacteria;	ERR1665266	Hydrothermal_system	-3.72119	151.675	406754	744	0.00182912	hydrothermal vent metagenome
GCA_015490415.1	O1	ERR1665266.37035.1;size=150;tax=Bacteria;ERR1665266.8015.1;size=594;tax=Bacteria;	ERR1665266	Hydrothermal_system	-3.72119	151.675	406754	744	0.00182912	hydrothermal vent metagenome
GCA_015491795.1	O1	ERR1665266.37035.1;size=150;tax=Bacteria;ERR1665266.8015.1;size=594;tax=Bacteria;	ERR1665266	Hydrothermal_system	-3.72119	151.675	406754	744	0.00182912	hydrothermal vent metagenome
JZ1_202101_bins_107 JZ2_202007_bins_101 JZ2_202101_bins_2	O1	SRR2428624.2178.1;size=55;tax=Bacteria;	SRR2428624	Soil	30.44	112.72	30774	55	0.00178722	soil metagenome
GCA_003576975.1 GCA_008363195.1	O1	SRR2553316.1690.1;size=33;tax=Bacteria;	SRR2553316	Other	39.9	116.3	18999	33	0.00173693	sludge metagenome
GCA_014338045.1	O1	SRR2553316.1690.1;size=33;tax=Bacteria;	SRR2553316	Other	39.9	116.3	18999	33	0.00173693	sludge metagenome
JZ1_202101_bins_107 JZ2_202007_bins_101 JZ2_202101_bins_2	O1	SRR2911366.1158.1;size=21;tax=Bacteria;	SRR2911366	Soil	30.44	112.72	12127	21	0.00173167	soil metagenome
JZ1_202101_bins_107 JZ2_202007_bins_101 JZ2_202101_bins_2	O1	SRR2911372.1616.1;size=41;tax=Bacteria;	SRR2911372	Soil	30.44	112.72	24220	41	0.00169282	soil metagenome
GCA_003576975.1 GCA_008363195.1	O1	SRR5337856.37696.1;size=1773;tax=Bacteria;	SRR5337856	Other	36.4	117.3	1050311	1773	0.00168807	activated sludge metagenome
GCA_003576975.1 GCA_008363195.1	O1	SRR6396242.180996.1;size=1320;tax=Bacteria;	SRR6396242	Aquatic	missing	missing	782275	1320	0.00168739	marine metagenome
JZ1_202101_bins_107 JZ2_202007_bins_101 JZ2_202101_bins_2	O1	SRR2911370.2220.1;size=41;tax=Bacteria;	SRR2911370	Soil	30.44	112.72	24323	41	0.00168565	soil metagenome
GCA_003576975.1 GCA_008363195.1	O1	SRR8550105.17542.1;size=36;tax=Bacteria;	SRR8550105	Soil	missing	missing	21380	36	0.00168382	soil metagenome
GCA_014338045.1	O1	SRR8550105.17542.1;size=36;tax=Bacteria;	SRR8550105	Soil	missing	missing	21380	36	0.00168382	soil metagenome
JZ2_201705_bins_85	O3	SRR2059673.420.1;size=73;tax=Bacteria;	SRR2059673	Hydrothermal_system	missing	missing	43926	73	0.00166189	hot springs metagenome
JZ1_202101_bins_37 JZ2_201808_bins_10 JZ2_201901_bins_130 JZ2_201907_bins_186 JZ2_201912_bins_68 JZ2_202007_bins_144 JZ2_202101_bins_52	O1	SRR1514360.637.1;size=7;tax=Bacteria;	SRR1514360	Hydrothermal_system	60.3782	-125.577	4242	7	0.00165017	hot springs metagenome
JZ1_202101_bins_107 JZ2_202007_bins_101 JZ2_202101_bins_2	O1	SRR8610405.6912.1;size=174;tax=Bacteria;	SRR8610405	Soil	36.92	-121.699	108460	174	0.00160428	soil metagenome
JZ1_202101_bins_107 JZ2_202007_bins_101 JZ2_202101_bins_2	O1	SRR2911363.1838.1;size=35;tax=Bacteria;	SRR2911363	Soil	30.44	112.72	23200	35	0.00150862	soil metagenome
JZ2_201705_bins_85	O3	SRR2059620.2312.1;size=47;tax=Bacteria;	SRR2059620	Hydrothermal_system	41.3205	-120.044	31185	47	0.00150713	hot springs metagenome
GCA_016783825.1	O4	DRR046878.466.1;size=256;tax=Bacteria;	DRR046878	Sediment	30.7808	130.28	170860	256	0.0014983	sediment metagenome
GCA_016783825.1	O4	DRR046879.317.1;size=206;tax=Bacteria;	DRR046879	Sediment	30.7808	130.28	142543	206	0.00144518	sediment metagenome
GCA_003576975.1 GCA_008363195.1	O1	SRR2510538.3404.1;size=28;tax=Bacteria;	SRR2510538	Aquatic	39.9	116.3	19396	28	0.0014436	wastewater metagenome
GCA_014338045.1	O1	SRR2510538.3404.1;size=28;tax=Bacteria;	SRR2510538	Aquatic	39.9	116.3	19396	28	0.0014436	wastewater metagenome
GCA_003576975.1 GCA_008363195.1	O1	SRR8550112.12420.1;size=12;tax=Bacteria;	SRR8550112	Soil	missing	missing	8537	12	0.00140565	soil metagenome
GCA_014338045.1	O1	SRR8550112.12420.1;size=12;tax=Bacteria;	SRR8550112	Soil	missing	missing	8537	12	0.00140565	soil metagenome
GCA_003576975.1 GCA_008363195.1	O1	SRR6072277.62002.1;size=123;tax=Bacteria;	SRR6072277	Soil	11.44	79.4583	87939	123	0.0013987	soil metagenome
GCA_014338045.1	O1	SRR6072277.62002.1;size=123;tax=Bacteria;	SRR6072277	Soil	11.44	79.4583	87939	123	0.0013987	soil metagenome
GCA_003576975.1 GCA_008363195.1	O1	SRR8550113.7402.1;size=46;tax=Bacteria;	SRR8550113	Soil	missing	missing	33107	46	0.00138943	soil metagenome
GCA_014338045.1	O1	SRR8550113.7402.1;size=46;tax=Bacteria;	SRR8550113	Soil	missing	missing	33107	46	0.00138943	soil metagenome
GCA_003576975.1 GCA_008363195.1	O1	SRR8550089.16146.1;size=29;tax=Bacteria;	SRR8550089	Soil	missing	missing	20884	29	0.00138862	soil metagenome
GCA_014338045.1	O1	SRR8550089.16146.1;size=29;tax=Bacteria;	SRR8550089	Soil	missing	missing	20884	29	0.00138862	soil metagenome
JZ1_202101_bins_37 JZ2_201808_bins_10 JZ2_201901_bins_130 JZ2_201907_bins_186 JZ2_201912_bins_68 JZ2_202007_bins_144 JZ2_202101_bins_52	O1	SRR2334482.4129.1;size=54;tax=Bacteria;	SRR2334482	Plant-associated	9.42485	100.005	39225	54	0.00137667	plant metagenome
ZMQR_201803_bins_22	O1	SRR2334482.4129.1;size=54;tax=Bacteria;	SRR2334482	Plant-associated	9.42485	100.005	39225	54	0.00137667	plant metagenome
ZMQR_201803_bins_22	O1	SRR2334482.4129.1;size=54;tax=Bacteria;	SRR2334482	Plant-associated	9.42485	100.005	39225	54	0.00137667	plant metagenome
JZ1_202101_bins_37 JZ2_201808_bins_10 JZ2_201901_bins_130 JZ2_201907_bins_186 JZ2_201912_bins_68 JZ2_202007_bins_144 JZ2_202101_bins_52	O1	SRR5500394.25788.1;size=212;tax=Bacteria;SRR5500394.35660.1;size=133;tax=Bacteria;	SRR5500394	Aquatic	missing	missing	254378	345	0.00135625	freshwater metagenome
ZMQR_201803_bins_22	O1	SRR5500394.35660.1;size=133;tax=Bacteria;SRR5500394.25788.1;size=212;tax=Bacteria;	SRR5500394	Aquatic	missing	missing	254378	345	0.00135625	freshwater metagenome
ZMQR_201803_bins_22	O1	SRR5500394.35660.1;size=133;tax=Bacteria;SRR5500394.25788.1;size=212;tax=Bacteria;	SRR5500394	Aquatic	missing	missing	254378	345	0.00135625	freshwater metagenome
GCA_003576975.1 GCA_008363195.1	O1	SRR6374617.36102.1;size=54;tax=Bacteria;SRR6374617.8613.1;size=44;tax=Bacteria;	SRR6374617	Other	missing	missing	72567	98	0.00135048	bioreactor metagenome
GCA_014338045.1	O1	SRR6374617.36102.1;size=54;tax=Bacteria;	SRR6374617	Other	missing	missing	72567	98	0.00135048	bioreactor metagenome
GCA_014338045.1	O1	SRR6374617.8613.1;size=44;tax=Bacteria;	SRR6374617	Other	missing	missing	72567	98	0.00135048	bioreactor metagenome
GCA_003576975.1 GCA_008363195.1	O1	SRR8550087.7902.1;size=27;tax=Bacteria;	SRR8550087	Soil	missing	missing	20192	27	0.00133716	soil metagenome
GCA_014338045.1	O1	SRR8550087.7902.1;size=27;tax=Bacteria;	SRR8550087	Soil	missing	missing	20192	27	0.00133716	soil metagenome
JZ1_202101_bins_107 JZ2_202007_bins_101 JZ2_202101_bins_2	O1	SRR6037875.3580.1;size=24;tax=Bacteria;	SRR6037875	Other	27.46	112.52	18002	24	0.00133319	Proteobacteria bacterium
JZ1_202101_bins_107 JZ2_202007_bins_101 JZ2_202101_bins_2	O1	SRR2297240.49404.1;size=238;tax=Bacteria;	SRR2297240	Other	missing	missing	181311	238	0.00131266	sludge metagenome
GCA_003576975.1 GCA_008363195.1	O1	SRR8550096.3691.1;size=16;tax=Bacteria;	SRR8550096	Soil	missing	missing	12205	16	0.00131094	soil metagenome
GCA_014338045.1	O1	SRR8550096.3691.1;size=16;tax=Bacteria;	SRR8550096	Soil	missing	missing	12205	16	0.00131094	soil metagenome
GCA_003576975.1 GCA_008363195.1	O1	SRR8550114.8805.1;size=15;tax=Bacteria;	SRR8550114	Soil	missing	missing	11696	15	0.00128249	soil metagenome
GCA_014338045.1	O1	SRR8550114.8805.1;size=15;tax=Bacteria;	SRR8550114	Soil	missing	missing	11696	15	0.00128249	soil metagenome
GCA_003576975.1 GCA_008363195.1	O1	SRR8550086.5138.1;size=35;tax=Bacteria;	SRR8550086	Soil	missing	missing	27999	35	0.00125004	soil metagenome
GCA_014338045.1	O1	SRR8550086.5138.1;size=35;tax=Bacteria;	SRR8550086	Soil	missing	missing	27999	35	0.00125004	soil metagenome
GCA_003576975.1 GCA_008363195.1	O1	ERR1294785.16962.1;size=854;tax=Bacteria;	ERR1294785	Other	21.6085	39.0922	710961	854	0.00120119	metagenome
GCA_014338045.1	O1	ERR1294785.16962.1;size=854;tax=Bacteria;	ERR1294785	Other	21.6085	39.0922	710961	854	0.00120119	metagenome
JZ1_202101_bins_37 JZ2_201808_bins_10 JZ2_201901_bins_130 JZ2_201907_bins_186 JZ2_201912_bins_68 JZ2_202007_bins_144 JZ2_202101_bins_52	O1	ERR1294785.16962.1;size=854;tax=Bacteria;	ERR1294785	Other	21.6085	39.0922	710961	854	0.00120119	metagenome
ZMQR_201803_bins_22	O1	ERR1294785.16962.1;size=854;tax=Bacteria;	ERR1294785	Other	21.6085	39.0922	710961	854	0.00120119	metagenome
GCA_003576975.1 GCA_008363195.1	O1	SRR8256733.40894.1;size=103;tax=Bacteria;	SRR8256733	Other	43.0366	-87.9311	85922	103	0.00119876	anaerobic digester metagenome
JZ1_202101_bins_37 JZ2_201808_bins_10 JZ2_201901_bins_130 JZ2_201907_bins_186 JZ2_201912_bins_68 JZ2_202007_bins_144 JZ2_202101_bins_52	O1	SRR8256733.40894.1;size=103;tax=Bacteria;	SRR8256733	Other	43.0366	-87.9311	85922	103	0.00119876	anaerobic digester metagenome
ZMQR_201803_bins_22	O1	SRR8256733.40894.1;size=103;tax=Bacteria;	SRR8256733	Other	43.0366	-87.9311	85922	103	0.00119876	anaerobic digester metagenome
JZ1_202101_bins_107 JZ2_202007_bins_101 JZ2_202101_bins_2	O1	ERR2184928.1409.1;size=10;tax=Bacteria;	ERR2184928	Other	35.4482	24.1434	8408	10	0.00118934	bacterium
GCA_003576975.1 GCA_008363195.1	O1	ERR1294803.5946.1;size=217;tax=Bacteria;	ERR1294803	Other	21.6085	39.0922	184341	217	0.00117717	metagenome
GCA_014338045.1	O1	ERR1294803.5946.1;size=217;tax=Bacteria;	ERR1294803	Other	21.6085	39.0922	184341	217	0.00117717	metagenome
JZ1_202101_bins_37 JZ2_201808_bins_10 JZ2_201901_bins_130 JZ2_201907_bins_186 JZ2_201912_bins_68 JZ2_202007_bins_144 JZ2_202101_bins_52	O1	ERR1294803.5946.1;size=217;tax=Bacteria;	ERR1294803	Other	21.6085	39.0922	184341	217	0.00117717	metagenome
ZMQR_201803_bins_22	O1	ERR1294803.5946.1;size=217;tax=Bacteria;	ERR1294803	Other	21.6085	39.0922	184341	217	0.00117717	metagenome
GCA_003576975.1 GCA_008363195.1	O1	SRR7188536.20863.1;size=42;tax=Bacteria;	SRR7188536	Other	missing	missing	35819	42	0.00117256	sludge metagenome
GCA_014338045.1	O1	SRR7188536.20863.1;size=42;tax=Bacteria;	SRR7188536	Other	missing	missing	35819	42	0.00117256	sludge metagenome
GCA_003576975.1 GCA_008363195.1	O1	SRR8550093.128.1;size=19;tax=Bacteria;	SRR8550093	Soil	missing	missing	16314	19	0.00116464	soil metagenome
GCA_014338045.1	O1	SRR8550093.128.1;size=19;tax=Bacteria;	SRR8550093	Soil	missing	missing	16314	19	0.00116464	soil metagenome
JZ1_202101_bins_107 JZ2_202007_bins_101 JZ2_202101_bins_2	O1	SRR8474974.35117.1;size=38;tax=Bacteria;	SRR8474974	Other	39.93	116.21	33279	38	0.00114186	metagenome
GCA_014338045.1	O1	SRR2059658.2312.1;size=24;tax=Bacteria;	SRR2059658	Hydrothermal_system	missing	missing	21092	24	0.00113787	hot springs metagenome
GCA_003576975.1 GCA_008363195.1	O1	SRR8550110.2369.1;size=29;tax=Bacteria;	SRR8550110	Soil	missing	missing	25539	29	0.00113552	soil metagenome
GCA_014338045.1	O1	SRR8550110.2369.1;size=29;tax=Bacteria;	SRR8550110	Soil	missing	missing	25539	29	0.00113552	soil metagenome
GCA_016783825.1	O4	SRR2136248.629.1;size=58;tax=Bacteria;	SRR2136248	Aquatic	44.6667	-125.1	53118	58	0.00109191	marine metagenome
GCA_003576975.1 GCA_008363195.1	O1	SRR8550106.16457.1;size=24;tax=Bacteria;	SRR8550106	Soil	missing	missing	22164	24	0.00108284	soil metagenome
GCA_014338045.1	O1	SRR8550106.16457.1;size=24;tax=Bacteria;	SRR8550106	Soil	missing	missing	22164	24	0.00108284	soil metagenome
GCA_016783825.1	O4	SRR2073925.378.2;size=13;tax=Bacteria;	SRR2073925	Aquatic	48.6	-123.5	12112	13	0.00107332	marine metagenome
GCA_016783825.1	O4	SRR2075380.12246.2;size=11;tax=Bacteria;	SRR2075380	Aquatic	48.6	-123.5	10335	11	0.00106434	marine metagenome
JZ1_202101_bins_107 JZ2_202007_bins_101 JZ2_202101_bins_2	O1	SRR2059633.2373.1;size=34;tax=Bacteria;	SRR2059633	Hydrothermal_system	missing	missing	32039	34	0.00106121	hot springs metagenome
JZ1_202101_bins_107 JZ2_202007_bins_101 JZ2_202101_bins_2	O1	SRR2059632.7940.1;size=29;tax=Bacteria;	SRR2059632	Hydrothermal_system	missing	missing	27369	29	0.00105959	hot springs metagenome
GCA_016783825.1	O4	SRR3735230.7664.1;size=698;tax=Bacteria;	SRR3735230	Aquatic	10.617	-65.167	663188	698	0.00105249	marine metagenome
GCA_003576975.1 GCA_008363195.1	O1	SRR5690228.22081.1;size=31;tax=Bacteria;	SRR5690228	Other	missing	missing	29475	31	0.00105174	sludge metagenome
GCA_014338045.1	O1	SRR5690228.22081.1;size=31;tax=Bacteria;	SRR5690228	Other	missing	missing	29475	31	0.00105174	sludge metagenome
JZ1_202101_bins_107 JZ2_202007_bins_101 JZ2_202101_bins_2	O1	SRR2911369.2110.1;size=37;tax=Bacteria;	SRR2911369	Soil	30.44	112.72	35208	37	0.0010509	soil metagenome
GCA_016783825.1	O4	SRR3169347.4353.2;size=57;tax=Bacteria;	SRR3169347	Other	22.48	-46.03	54680	57	0.00104243	rock metagenome
GCA_003576975.1 GCA_008363195.1	O1	SRR5685186.20534.1;size=146;tax=Bacteria;	SRR5685186	Soil	36.2934	126.932	143673	146	0.0010162	soil metagenome
GCA_014338045.1	O1	SRR5685186.20534.1;size=146;tax=Bacteria;	SRR5685186	Soil	36.2934	126.932	143673	146	0.0010162	soil metagenome
JZ1_202101_bins_37 JZ2_201808_bins_10 JZ2_201901_bins_130 JZ2_201907_bins_186 JZ2_201912_bins_68 JZ2_202007_bins_144 JZ2_202101_bins_52	O1	SRR5685186.20534.1;size=146;tax=Bacteria;	SRR5685186	Soil	36.2934	126.932	143673	146	0.0010162	soil metagenome
GCA_003576975.1 GCA_008363195.1	O1	SRR8550088.2372.1;size=16;tax=Bacteria;	SRR8550088	Soil	missing	missing	15745	16	0.0010162	soil metagenome
GCA_014338045.1	O1	SRR8550088.2372.1;size=16;tax=Bacteria;	SRR8550088	Soil	missing	missing	15745	16	0.0010162	soil metagenome
GCA_003576975.1 GCA_008363195.1	O1	SRR8709988.5250.1;size=19;tax=Bacteria;	SRR8709988	Aquatic	missing	missing	18849	19	0.00100801	wastewater metagenome
GCA_014338045.1	O1	SRR8709988.5250.1;size=19;tax=Bacteria;	SRR8709988	Aquatic	missing	missing	18849	19	0.00100801	wastewater metagenome
JZ1_202101_bins_37 JZ2_201808_bins_10 JZ2_201901_bins_130 JZ2_201907_bins_186 JZ2_201912_bins_68 JZ2_202007_bins_144 JZ2_202101_bins_52	O1	SRR8709988.5250.1;size=19;tax=Bacteria;	SRR8709988	Aquatic	missing	missing	18849	19	0.00100801	wastewater metagenome
ZMQR_201803_bins_22	O1	SRR8709988.5250.1;size=19;tax=Bacteria;	SRR8709988	Aquatic	missing	missing	18849	19	0.00100801	wastewater metagenome
ZMQR_201803_bins_22	O1	SRR8709988.5250.1;size=19;tax=Bacteria;	SRR8709988	Aquatic	missing	missing	18849	19	0.00100801	wastewater metagenome
GCA_003576975.1 GCA_008363195.1	O1	SRR8550094.18628.1;size=8;tax=Bacteria;	SRR8550094	Soil	missing	missing	8010	8	0.000998752	soil metagenome
GCA_014338045.1	O1	SRR8550094.18628.1;size=8;tax=Bacteria;	SRR8550094	Soil	missing	missing	8010	8	0.000998752	soil metagenome
GCA_003576975.1 GCA_008363195.1	O1	SRR8550092.7043.1;size=19;tax=Bacteria;	SRR8550092	Soil	missing	missing	19387	19	0.000980038	soil metagenome
GCA_014338045.1	O1	SRR8550092.7043.1;size=19;tax=Bacteria;	SRR8550092	Soil	missing	missing	19387	19	0.000980038	soil metagenome
JZ4_201709_bins_45 JZ4_201803_bins_110 JZ4_201808_bins_140	O1	SRR2059633.231.1;size=31;tax=Bacteria;	SRR2059633	Hydrothermal_system	missing	missing	32039	31	0.000967571	hot springs metagenome
GCA_003576975.1 GCA_008363195.1	O1	SRR3664111.3497.2;size=9;tax=Bacteria;	SRR3664111	Soil	missing	missing	9429	9	0.000954502	soil metagenome
GCA_014338045.1	O1	SRR3664111.3497.2;size=9;tax=Bacteria;	SRR3664111	Soil	missing	missing	9429	9	0.000954502	soil metagenome
GCA_016783825.1	O4	SRR2075379.1989.2;size=2;tax=Bacteria;	SRR2075379	Aquatic	48.6	-123.5	2136	2	0.00093633	marine metagenome
GCA_003576975.1 GCA_008363195.1	O1	SRR8550085.11007.1;size=20;tax=Bacteria;	SRR8550085	Soil	missing	missing	21361	20	0.000936286	soil metagenome
GCA_014338045.1	O1	SRR8550085.11007.1;size=20;tax=Bacteria;	SRR8550085	Soil	missing	missing	21361	20	0.000936286	soil metagenome
GCA_003576975.1 GCA_008363195.1	O1	SRR8676152.21144.1;size=16;tax=Bacteria;	SRR8676152	Other	missing	missing	17099	16	0.000935727	metagenome
GCA_014338045.1	O1	SRR8676152.21144.1;size=16;tax=Bacteria;	SRR8676152	Other	missing	missing	17099	16	0.000935727	metagenome
GCA_003576975.1 GCA_008363195.1	O1	SRR5690227.13928.1;size=29;tax=Bacteria;	SRR5690227	Other	missing	missing	31033	29	0.000934489	sludge metagenome
GCA_014338045.1	O1	SRR5690227.13928.1;size=29;tax=Bacteria;	SRR5690227	Other	missing	missing	31033	29	0.000934489	sludge metagenome
GCA_003576975.1 GCA_008363195.1	O1	SRR8585786.8352.1;size=32;tax=Bacteria;	SRR8585786	Soil	27.8128	109.354	35312	32	0.000906208	soil metagenome
JZ1_202101_bins_37 JZ2_201808_bins_10 JZ2_201901_bins_130 JZ2_201907_bins_186 JZ2_201912_bins_68 JZ2_202007_bins_144 JZ2_202101_bins_52	O1	SRR8585786.8352.1;size=32;tax=Bacteria;	SRR8585786	Soil	27.8128	109.354	35312	32	0.000906208	soil metagenome
GCA_016783825.1	O4	SRR4239408.4305.1;size=14;tax=Bacteria;	SRR4239408	Aquatic	48.35	-123.3	15531	14	0.000901423	marine metagenome
GCA_016783825.1	O4	SRR2075378.13421.2;size=10;tax=Bacteria;	SRR2075378	Aquatic	48.6	-123.5	11385	10	0.000878349	marine metagenome
JZ1_202101_bins_107 JZ2_202007_bins_101 JZ2_202101_bins_2	O1	SRR8511350.25979.1;size=6;tax=Bacteria;	SRR8511350	Soil	11.43	107.43	6880	6	0.000872093	soil metagenome
GCA_003576975.1 GCA_008363195.1	O1	SRR8550104.11245.1;size=25;tax=Bacteria;	SRR8550104	Soil	missing	missing	29092	25	0.000859343	soil metagenome
GCA_014338045.1	O1	SRR8550104.11245.1;size=25;tax=Bacteria;	SRR8550104	Soil	missing	missing	29092	25	0.000859343	soil metagenome
GCA_003576975.1 GCA_008363195.1	O1	SRR2179254.974.1;size=18;tax=Bacteria;	SRR2179254	Other	39.9	116.3	21092	18	0.000853404	sludge metagenome
GCA_014338045.1	O1	SRR2179254.974.1;size=18;tax=Bacteria;	SRR2179254	Other	39.9	116.3	21092	18	0.000853404	sludge metagenome
JZ1_202101_bins_37 JZ2_201808_bins_10 JZ2_201901_bins_130 JZ2_201907_bins_186 JZ2_201912_bins_68 JZ2_202007_bins_144 JZ2_202101_bins_52	O1	SRR2179254.974.1;size=18;tax=Bacteria;	SRR2179254	Other	39.9	116.3	21092	18	0.000853404	sludge metagenome
ZMQR_201803_bins_22	O1	SRR2179254.974.1;size=18;tax=Bacteria;	SRR2179254	Other	39.9	116.3	21092	18	0.000853404	sludge metagenome
GCA_016783825.1	O4	SRR3735231.17130.1;size=268;tax=Bacteria;	SRR3735231	Aquatic	10.617	-65.167	314073	268	0.000853305	marine metagenome
GCA_003576975.1 GCA_008363195.1	O1	SRR2179874.974.1;size=18;tax=Bacteria;	SRR2179874	Other	39.9	116.3	21104	18	0.000852919	sludge metagenome
GCA_014338045.1	O1	SRR2179874.974.1;size=18;tax=Bacteria;	SRR2179874	Other	39.9	116.3	21104	18	0.000852919	sludge metagenome
JZ1_202101_bins_37 JZ2_201808_bins_10 JZ2_201901_bins_130 JZ2_201907_bins_186 JZ2_201912_bins_68 JZ2_202007_bins_144 JZ2_202101_bins_52	O1	SRR2179874.974.1;size=18;tax=Bacteria;	SRR2179874	Other	39.9	116.3	21104	18	0.000852919	sludge metagenome
ZMQR_201803_bins_22	O1	SRR2179874.974.1;size=18;tax=Bacteria;	SRR2179874	Other	39.9	116.3	21104	18	0.000852919	sludge metagenome
GCA_003576975.1 GCA_008363195.1	O1	SRR6460615.17390.1;size=33;tax=Bacteria;	SRR6460615	Other	missing	missing	38887	33	0.000848613	sludge metagenome
GCA_014338045.1	O1	SRR6460615.17390.1;size=33;tax=Bacteria;	SRR6460615	Other	missing	missing	38887	33	0.000848613	sludge metagenome
GCA_003576975.1 GCA_008363195.1	O1	SRR513043.64918.2;size=56;tax=Bacteria;	SRR513043	Animal-associated	missing	missing	67093	56	0.000834662	mouse gut metagenome
GCA_016783825.1	O4	SRR1647968.643.1;size=31;tax=Bacteria;	SRR1647968	Sediment	44.5701	-125.147	39762	31	0.000779639	marine sediment metagenome
GCA_003576975.1 GCA_008363195.1	O1	SRR5885317.17183.1;size=25;tax=Bacteria;	SRR5885317	Other	39.9	116.3	32229	25	0.000775699	activated sludge metagenome
GCA_014338045.1	O1	SRR5885317.17183.1;size=25;tax=Bacteria;	SRR5885317	Other	39.9	116.3	32229	25	0.000775699	activated sludge metagenome
GCA_003576975.1 GCA_008363195.1	O1	ERR1474628.16740.1;size=365;tax=Bacteria;	ERR1474628	Other	22.3103	39.1041	471188	365	0.000774638	metagenome
JZ1_202101_bins_37 JZ2_201808_bins_10 JZ2_201901_bins_130 JZ2_201907_bins_186 JZ2_201912_bins_68 JZ2_202007_bins_144 JZ2_202101_bins_52	O1	ERR1474628.16740.1;size=365;tax=Bacteria;	ERR1474628	Other	22.3103	39.1041	471188	365	0.000774638	metagenome
ZMQR_201803_bins_22	O1	ERR1474628.16740.1;size=365;tax=Bacteria;	ERR1474628	Other	22.3103	39.1041	471188	365	0.000774638	metagenome
GCA_003576975.1 GCA_008363195.1	O1	ERR1474627.35727.1;size=181;tax=Bacteria;	ERR1474627	Other	22.3103	39.1041	245584	181	0.000737019	metagenome
JZ1_202101_bins_37 JZ2_201808_bins_10 JZ2_201901_bins_130 JZ2_201907_bins_186 JZ2_201912_bins_68 JZ2_202007_bins_144 JZ2_202101_bins_52	O1	ERR1474627.35727.1;size=181;tax=Bacteria;	ERR1474627	Other	22.3103	39.1041	245584	181	0.000737019	metagenome
ZMQR_201803_bins_22	O1	ERR1474627.35727.1;size=181;tax=Bacteria;	ERR1474627	Other	22.3103	39.1041	245584	181	0.000737019	metagenome
GCA_003576975.1 GCA_008363195.1	O1	SRR7188540.5137.1;size=23;tax=Bacteria;	SRR7188540	Other	missing	missing	31319	23	0.000734378	sludge metagenome
GCA_014338045.1	O1	SRR7188540.5137.1;size=23;tax=Bacteria;	SRR7188540	Other	missing	missing	31319	23	0.000734378	sludge metagenome
GCA_016783825.1	O4	SRR1553105.3697.2;size=4;tax=Bacteria;	SRR1553105	Aquatic	40.968	-124.226	5629	4	0.000710606	aquatic metagenome
GCA_003576975.1 GCA_008363195.1	O1	SRR8550111.13715.1;size=12;tax=Bacteria;	SRR8550111	Soil	missing	missing	17167	12	0.000699016	soil metagenome
GCA_014338045.1	O1	SRR8550111.13715.1;size=12;tax=Bacteria;	SRR8550111	Soil	missing	missing	17167	12	0.000699016	soil metagenome
GCA_003576975.1 GCA_008363195.1	O1	SRR7519516.4893.1;size=1390;tax=Bacteria;	SRR7519516	Sediment	36.27	7.16	1992124	1390	0.000697748	sediment metagenome
GCA_014338045.1	O1	SRR7519516.4893.1;size=1390;tax=Bacteria;	SRR7519516	Sediment	36.27	7.16	1992124	1390	0.000697748	sediment metagenome
JZ1_202101_bins_37 JZ2_201808_bins_10 JZ2_201901_bins_130 JZ2_201907_bins_186 JZ2_201912_bins_68 JZ2_202007_bins_144 JZ2_202101_bins_52	O1	SRR7519516.4893.1;size=1390;tax=Bacteria;	SRR7519516	Sediment	36.27	7.16	1992124	1390	0.000697748	sediment metagenome
ZMQR_201803_bins_22	O1	SRR7519516.4893.1;size=1390;tax=Bacteria;	SRR7519516	Sediment	36.27	7.16	1992124	1390	0.000697748	sediment metagenome
GCA_003576975.1 GCA_008363195.1	O1	DRR072518.4188.1;size=62;tax=Bacteria;	DRR072518	Other	39.88	-88.93	89209	62	0.000694997	sludge metagenome
GCA_014338045.1	O1	DRR072518.4188.1;size=62;tax=Bacteria;	DRR072518	Other	39.88	-88.93	89209	62	0.000694997	sludge metagenome
JZ1_202101_bins_37 JZ2_201808_bins_10 JZ2_201901_bins_130 JZ2_201907_bins_186 JZ2_201912_bins_68 JZ2_202007_bins_144 JZ2_202101_bins_52	O1	DRR072518.4188.1;size=62;tax=Bacteria;	DRR072518	Other	39.88	-88.93	89209	62	0.000694997	sludge metagenome
ZMQR_201803_bins_22	O1	DRR072518.4188.1;size=62;tax=Bacteria;	DRR072518	Other	39.88	-88.93	89209	62	0.000694997	sludge metagenome
GCA_003576975.1 GCA_008363195.1	O1	SRR2059658.2312.1;size=24;tax=Bacteria;	SRR2059658	Hydrothermal_system	missing	missing	34654	24	0.000692561	hot springs metagenome
JZ1_202101_bins_37 JZ2_201808_bins_10 JZ2_201901_bins_130 JZ2_201907_bins_186 JZ2_201912_bins_68 JZ2_202007_bins_144 JZ2_202101_bins_52	O1	SRR2059658.2312.1;size=24;tax=Bacteria;	SRR2059658	Hydrothermal_system	missing	missing	34654	24	0.000692561	hot springs metagenome
ZMQR_201803_bins_22	O1	SRR2059658.2312.1;size=24;tax=Bacteria;	SRR2059658	Hydrothermal_system	missing	missing	34654	24	0.000692561	hot springs metagenome
GCA_003576975.1 GCA_008363195.1	O1	SRR5690231.3134.1;size=22;tax=Bacteria;	SRR5690231	Other	missing	missing	31831	22	0.00069115	sludge metagenome
GCA_014338045.1	O1	SRR5690231.3134.1;size=22;tax=Bacteria;	SRR5690231	Other	missing	missing	31831	22	0.00069115	sludge metagenome
GCA_003576975.1 GCA_008363195.1	O1	ERR1449948.124421.1;size=112;tax=Bacteria;	ERR1449948	Other	21.6085	39.0922	162606	112	0.000688781	metagenome
GCA_014338045.1	O1	ERR1449948.124421.1;size=112;tax=Bacteria;	ERR1449948	Other	21.6085	39.0922	162606	112	0.000688781	metagenome
JZ1_202101_bins_37 JZ2_201808_bins_10 JZ2_201901_bins_130 JZ2_201907_bins_186 JZ2_201912_bins_68 JZ2_202007_bins_144 JZ2_202101_bins_52	O1	ERR1449948.124421.1;size=112;tax=Bacteria;	ERR1449948	Other	21.6085	39.0922	162606	112	0.000688781	metagenome
ZMQR_201803_bins_22	O1	ERR1449948.124421.1;size=112;tax=Bacteria;	ERR1449948	Other	21.6085	39.0922	162606	112	0.000688781	metagenome
JZ2_201705_bins_85	O3	SRR2059672.1841.1;size=28;tax=Bacteria;	SRR2059672	Hydrothermal_system	missing	missing	40655	28	0.000688722	hot springs metagenome
JZ2_201709_bins_23	O3	ERR126156.376.3;size=3;tax=Bacteria;	ERR126156	Sediment	27.07	-111.24	4397	3	0.000682283	marine sediment metagenome
GCA_003576975.1 GCA_008363195.1	O1	SRR8596045.1086.1;size=25;tax=Bacteria;	SRR8596045	Animal-associated	24.73	-81.02	36956	25	0.00067648	coral metagenome
GCA_003576975.1 GCA_008363195.1	O1	SRR8241208.38475.1;size=5;tax=Bacteria;	SRR8241208	Soil	32.38	120.54	7406	5	0.000675128	soil metagenome
GCA_014338045.1	O1	SRR8241208.38475.1;size=5;tax=Bacteria;	SRR8241208	Soil	32.38	120.54	7406	5	0.000675128	soil metagenome
JZ1_202101_bins_37 JZ2_201808_bins_10 JZ2_201901_bins_130 JZ2_201907_bins_186 JZ2_201912_bins_68 JZ2_202007_bins_144 JZ2_202101_bins_52	O1	SRR8241208.38475.1;size=5;tax=Bacteria;	SRR8241208	Soil	32.38	120.54	7406	5	0.000675128	soil metagenome
ZMQR_201803_bins_22	O1	SRR8241208.38475.1;size=5;tax=Bacteria;	SRR8241208	Soil	32.38	120.54	7406	5	0.000675128	soil metagenome
GCA_016783825.1	O4	SRR4239150.7630.1;size=4;tax=Bacteria;	SRR4239150	Aquatic	48.35	-123.3	5946	4	0.000672721	marine metagenome
JZ4_201709_bins_45 JZ4_201803_bins_110 JZ4_201808_bins_140	O1	SRR2059628.3693.1;size=24;tax=Bacteria;	SRR2059628	Hydrothermal_system	missing	missing	35865	24	0.000669176	hot springs metagenome
JZ1_202101_bins_107 JZ2_202007_bins_101 JZ2_202101_bins_2	O1	SRR8610403.47234.1;size=91;tax=Bacteria;	SRR8610403	Soil	36.92	-121.699	137409	91	0.000662256	soil metagenome
GCA_003576975.1 GCA_008363195.1	O1	SRR8709973.17276.1;size=7;tax=Bacteria;	SRR8709973	Aquatic	missing	missing	10623	7	0.000658948	wastewater metagenome
GCA_014338045.1	O1	SRR8709973.17276.1;size=7;tax=Bacteria;	SRR8709973	Aquatic	missing	missing	10623	7	0.000658948	wastewater metagenome
JZ1_202101_bins_107 JZ2_202007_bins_101 JZ2_202101_bins_2	O1	SRR3343928.7196.1;size=27;tax=Bacteria;	SRR3343928	Soil	31.53	107.77	41952	27	0.000643593	soil metagenome
GCA_003576975.1 GCA_008363195.1	O1	SRR8709987.3246.1;size=4;tax=Bacteria;	SRR8709987	Aquatic	missing	missing	6285	4	0.000636436	wastewater metagenome
GCA_014338045.1	O1	SRR8709987.3246.1;size=4;tax=Bacteria;	SRR8709987	Aquatic	missing	missing	6285	4	0.000636436	wastewater metagenome
GCA_013152225.1	O2	SRR2059659.3674.1;size=21;tax=Bacteria;	SRR2059659	Hydrothermal_system	missing	missing	33098	21	0.000634479	hot springs metagenome
GCA_003576975.1 GCA_008363195.1	O1	SRR5885316.6384.1;size=17;tax=Bacteria;	SRR5885316	Other	39.9	116.3	27320	17	0.000622255	activated sludge metagenome
GCA_014338045.1	O1	SRR5885316.6384.1;size=17;tax=Bacteria;	SRR5885316	Other	39.9	116.3	27320	17	0.000622255	activated sludge metagenome
JZ1_202101_bins_107 JZ2_202007_bins_101 JZ2_202101_bins_2	O1	SRR8610375.109970.1;size=55;tax=Bacteria;	SRR8610375	Soil	36.92	-121.699	89132	55	0.000617062	soil metagenome
GCA_003576975.1 GCA_008363195.1	O1	SRR7188535.28090.1;size=19;tax=Bacteria;	SRR7188535	Other	missing	missing	31096	19	0.000611011	sludge metagenome
GCA_014338045.1	O1	SRR7188535.28090.1;size=19;tax=Bacteria;	SRR7188535	Other	missing	missing	31096	19	0.000611011	sludge metagenome
GCA_016783825.1	O4	SRR2073920.7034.2;size=4;tax=Bacteria;	SRR2073920	Aquatic	48.6	-123.5	6614	4	0.000604778	marine metagenome
JZ4_201709_bins_45 JZ4_201803_bins_110 JZ4_201808_bins_140	O1	SRR7519516.4553.1;size=1181;tax=Bacteria;	SRR7519516	Sediment	36.27	7.16	1992124	1181	0.000592835	sediment metagenome
JZ1_202101_bins_107 JZ2_202007_bins_101 JZ2_202101_bins_2	O1	SRR8307478.1989.1;size=63;tax=Bacteria;	SRR8307478	Other	19.0245	-99.0876	106740	63	0.000590219	cave metagenome
GCA_003576975.1 GCA_008363195.1	O1	SRR8256732.37980.1;size=65;tax=Bacteria;	SRR8256732	Other	43.0366	-87.9311	110736	65	0.000586982	anaerobic digester metagenome
JZ1_202101_bins_37 JZ2_201808_bins_10 JZ2_201901_bins_130 JZ2_201907_bins_186 JZ2_201912_bins_68 JZ2_202007_bins_144 JZ2_202101_bins_52	O1	SRR8256732.37980.1;size=65;tax=Bacteria;	SRR8256732	Other	43.0366	-87.9311	110736	65	0.000586982	anaerobic digester metagenome
ZMQR_201803_bins_22	O1	SRR8256732.37980.1;size=65;tax=Bacteria;	SRR8256732	Other	43.0366	-87.9311	110736	65	0.000586982	anaerobic digester metagenome
JZ1_202101_bins_107 JZ2_202007_bins_101 JZ2_202101_bins_2	O1	SRR2059608.967.1;size=17;tax=Bacteria;	SRR2059608	Hydrothermal_system	41.1263	-120.034	29653	17	0.000573298	hot springs metagenome
GCA_016783825.1	O4	SRR6452041.2633.1;size=10;tax=Bacteria;	SRR6452041	Sediment	33.7891	-118.668	17526	10	0.000570581	sediment metagenome
GCA_003576975.1 GCA_008363195.1	O1	ERR1449949.9612.1;size=101;tax=Bacteria;	ERR1449949	Other	21.6085	39.0922	177366	101	0.000569444	metagenome
GCA_014338045.1	O1	ERR1449949.9612.1;size=101;tax=Bacteria;	ERR1449949	Other	21.6085	39.0922	177366	101	0.000569444	metagenome
JZ1_202101_bins_37 JZ2_201808_bins_10 JZ2_201901_bins_130 JZ2_201907_bins_186 JZ2_201912_bins_68 JZ2_202007_bins_144 JZ2_202101_bins_52	O1	ERR1449949.9612.1;size=101;tax=Bacteria;	ERR1449949	Other	21.6085	39.0922	177366	101	0.000569444	metagenome
ZMQR_201803_bins_22	O1	ERR1449949.9612.1;size=101;tax=Bacteria;	ERR1449949	Other	21.6085	39.0922	177366	101	0.000569444	metagenome
JZ1_202101_bins_107 JZ2_202007_bins_101 JZ2_202101_bins_2	O1	SRR8599571.230.1;size=11;tax=Bacteria;	SRR8599571	Other	30.48	-120.55	19328	11	0.000569123	sludge metagenome
GCA_015485555.1	O1	ERR1665266.13721.1;size=33;tax=Bacteria;ERR1665266.27903.1;size=198;tax=Bacteria;	ERR1665266	Hydrothermal_system	-3.72119	151.675	406754	231	0.000567911	hydrothermal vent metagenome
GCA_003576975.1 GCA_008363195.1	O1	ERR1449952.43151.1;size=96;tax=Bacteria;	ERR1449952	Other	21.6085	39.0922	170797	96	0.000562071	metagenome
GCA_014338045.1	O1	ERR1449952.43151.1;size=96;tax=Bacteria;	ERR1449952	Other	21.6085	39.0922	170797	96	0.000562071	metagenome
JZ1_202101_bins_37 JZ2_201808_bins_10 JZ2_201901_bins_130 JZ2_201907_bins_186 JZ2_201912_bins_68 JZ2_202007_bins_144 JZ2_202101_bins_52	O1	ERR1449952.43151.1;size=96;tax=Bacteria;	ERR1449952	Other	21.6085	39.0922	170797	96	0.000562071	metagenome
ZMQR_201803_bins_22	O1	ERR1449952.43151.1;size=96;tax=Bacteria;	ERR1449952	Other	21.6085	39.0922	170797	96	0.000562071	metagenome
GCA_013152225.1	O2	SRR8548119.6130.1;size=8;tax=Bacteria;	SRR8548119	Animal-associated	24.5466	-81.4065	14315	8	0.000558854	coral metagenome
GCA_003576975.1 GCA_008363195.1	O1	ERR1449938.915.1;size=119;tax=Bacteria;	ERR1449938	Other	21.6085	39.0922	215277	119	0.000552776	metagenome
GCA_014338045.1	O1	ERR1449938.915.1;size=119;tax=Bacteria;	ERR1449938	Other	21.6085	39.0922	215277	119	0.000552776	metagenome
JZ1_202101_bins_37 JZ2_201808_bins_10 JZ2_201901_bins_130 JZ2_201907_bins_186 JZ2_201912_bins_68 JZ2_202007_bins_144 JZ2_202101_bins_52	O1	ERR1449938.915.1;size=119;tax=Bacteria;	ERR1449938	Other	21.6085	39.0922	215277	119	0.000552776	metagenome
ZMQR_201803_bins_22	O1	ERR1449938.915.1;size=119;tax=Bacteria;	ERR1449938	Other	21.6085	39.0922	215277	119	0.000552776	metagenome
GCA_003576975.1 GCA_008363195.1	O1	SRR8550091.20190.1;size=14;tax=Bacteria;	SRR8550091	Soil	missing	missing	25491	14	0.000549213	soil metagenome
GCA_014338045.1	O1	SRR8550091.20190.1;size=14;tax=Bacteria;	SRR8550091	Soil	missing	missing	25491	14	0.000549213	soil metagenome
GCA_003576975.1 GCA_008363195.1	O1	SRR3137364.15504.1;size=13;tax=Bacteria;	SRR3137364	Sediment	36.9914	116.708	23702	13	0.000548477	sediment metagenome
JZ1_202101_bins_37 JZ2_201808_bins_10 JZ2_201901_bins_130 JZ2_201907_bins_186 JZ2_201912_bins_68 JZ2_202007_bins_144 JZ2_202101_bins_52	O1	SRR3137364.15504.1;size=13;tax=Bacteria;	SRR3137364	Sediment	36.9914	116.708	23702	13	0.000548477	sediment metagenome
ZMQR_201803_bins_22	O1	SRR3137364.15504.1;size=13;tax=Bacteria;	SRR3137364	Sediment	36.9914	116.708	23702	13	0.000548477	sediment metagenome
GCA_003576975.1 GCA_008363195.1	O1	SRR3000454.12353.2;size=3;tax=Bacteria;	SRR3000454	Animal-associated	24.0309	74.3239	5532	3	0.000542299	coral metagenome
JZ1_202101_bins_107 JZ2_202007_bins_101 JZ2_202101_bins_2	O1	SRR3741682.602.2;size=2;tax=Bacteria;	SRR3741682	Soil	14.3454	98.9219	3704	2	0.000539957	soil metagenome
GCA_003576975.1 GCA_008363195.1	O1	SRR2059627.3704.1;size=15;tax=Bacteria;	SRR2059627	Hydrothermal_system	missing	missing	27887	15	0.000537885	hot springs metagenome
GCA_014338045.1	O1	SRR2059627.3704.1;size=15;tax=Bacteria;	SRR2059627	Hydrothermal_system	missing	missing	27887	15	0.000537885	hot springs metagenome
JZ1_202101_bins_37 JZ2_201808_bins_10 JZ2_201901_bins_130 JZ2_201907_bins_186 JZ2_201912_bins_68 JZ2_202007_bins_144 JZ2_202101_bins_52	O1	SRR2059627.3704.1;size=15;tax=Bacteria;	SRR2059627	Hydrothermal_system	missing	missing	27887	15	0.000537885	hot springs metagenome
ZMQR_201803_bins_22	O1	SRR2059627.3704.1;size=15;tax=Bacteria;	SRR2059627	Hydrothermal_system	missing	missing	27887	15	0.000537885	hot springs metagenome
GCA_016783825.1	O4	SRR4239410.3501.1;size=8;tax=Bacteria;	SRR4239410	Aquatic	48.35	-123.3	14908	8	0.000536625	marine metagenome
GCA_003576975.1 GCA_008363195.1	O1	SRR1948274.4169.1;size=7;tax=Bacteria;	SRR1948274	Aquatic	35	119	13225	7	0.000529301	wastewater metagenome
GCA_014338045.1	O1	SRR1948274.4169.1;size=7;tax=Bacteria;	SRR1948274	Aquatic	35	119	13225	7	0.000529301	wastewater metagenome
GCA_014338045.1	O1	SRR1916559.6160.1;size=2;tax=Bacteria;	SRR1916559	Other	47.3789	7.16497	13225	7	0.000529301	rock porewater metagenome
JZ1_202101_bins_37 JZ2_201808_bins_10 JZ2_201901_bins_130 JZ2_201907_bins_186 JZ2_201912_bins_68 JZ2_202007_bins_144 JZ2_202101_bins_52	O1	SRR1948274.4169.1;size=7;tax=Bacteria;	SRR1948274	Aquatic	35	119	13225	7	0.000529301	wastewater metagenome
ZMQR_201803_bins_22	O1	SRR1948274.4169.1;size=7;tax=Bacteria;	SRR1948274	Aquatic	35	119	13225	7	0.000529301	wastewater metagenome
GCA_016783825.1	O4	SRR4241202.3261.1;size=4;tax=Bacteria;	SRR4241202	Aquatic	48.35	-123.3	7639	4	0.000523629	marine metagenome
JZ2_201705_bins_85	O3	SRR2059658.3894.1;size=18;tax=Bacteria;	SRR2059658	Hydrothermal_system	missing	missing	34654	18	0.000519421	hot springs metagenome
GCA_003576975.1 GCA_008363195.1	O1	SRR6460614.23383.1;size=16;tax=Bacteria;	SRR6460614	Other	missing	missing	31173	16	0.000513265	sludge metagenome
GCA_014338045.1	O1	SRR6460614.23383.1;size=16;tax=Bacteria;	SRR6460614	Other	missing	missing	31173	16	0.000513265	sludge metagenome
GCA_016783825.1	O4	SRR6452032.3128.1;size=9;tax=Bacteria;	SRR6452032	Sediment	33.8436	-118.689	17552	9	0.000512762	sediment metagenome
GCA_003576975.1 GCA_008363195.1	O1	ERR1449940.13087.1;size=118;tax=Bacteria;	ERR1449940	Other	21.6085	39.0922	231594	118	0.000509512	metagenome
JZ1_202101_bins_37 JZ2_201808_bins_10 JZ2_201901_bins_130 JZ2_201907_bins_186 JZ2_201912_bins_68 JZ2_202007_bins_144 JZ2_202101_bins_52	O1	ERR1449940.13087.1;size=118;tax=Bacteria;	ERR1449940	Other	21.6085	39.0922	231594	118	0.000509512	metagenome
ZMQR_201803_bins_22	O1	ERR1449940.13087.1;size=118;tax=Bacteria;	ERR1449940	Other	21.6085	39.0922	231594	118	0.000509512	metagenome
JZ1_202101_bins_107 JZ2_202007_bins_101 JZ2_202101_bins_2	O1	SRR2911375.24685.1;size=15;tax=Bacteria;	SRR2911375	Soil	30.44	112.73	29537	15	0.000507838	soil metagenome
GCA_003576975.1 GCA_008363195.1	O1	SRR8585680.22850.1;size=4;tax=Bacteria;SRR8585680.6736.1;size=8;tax=Bacteria;	SRR8585680	Soil	27.8053	109.344	23662	12	0.000507142	soil metagenome
GCA_014338045.1	O1	SRR8585680.22850.1;size=4;tax=Bacteria;SRR8585680.6736.1;size=8;tax=Bacteria;	SRR8585680	Soil	27.8053	109.344	23662	12	0.000507142	soil metagenome
JZ1_202101_bins_37 JZ2_201808_bins_10 JZ2_201901_bins_130 JZ2_201907_bins_186 JZ2_201912_bins_68 JZ2_202007_bins_144 JZ2_202101_bins_52	O1	SRR8585680.22850.1;size=4;tax=Bacteria;SRR8585680.6736.1;size=8;tax=Bacteria;	SRR8585680	Soil	27.8053	109.344	23662	12	0.000507142	soil metagenome
GCA_003576975.1 GCA_008363195.1	O1	DRR012711.28.2;size=2;tax=Bacteria;	DRR012711	Other	missing	missing	3978	2	0.000502765	ecological metagenomes
GCA_013359385.1	O1	DRR012711.28.2;size=2;tax=Bacteria;	DRR012711	Other	missing	missing	3978	2	0.000502765	ecological metagenomes
GCA_014338045.1	O1	DRR012711.28.2;size=2;tax=Bacteria;	DRR012711	Other	missing	missing	3978	2	0.000502765	ecological metagenomes
GCA_003576975.1 GCA_008363195.1	O1	SRR1594470.47930.1;size=41;tax=Bacteria;	SRR1594470	Aquatic	27.526	-82.596	81558	41	0.00050271	wastewater metagenome
GCA_014338045.1	O1	SRR1594470.47930.1;size=41;tax=Bacteria;	SRR1594470	Aquatic	27.526	-82.596	81558	41	0.00050271	wastewater metagenome
GCA_003576975.1 GCA_008363195.1	O1	ERR1449936.62218.1;size=113;tax=Bacteria;	ERR1449936	Other	21.6085	39.0922	225755	113	0.000500543	metagenome
GCA_014338045.1	O1	ERR1449936.62218.1;size=113;tax=Bacteria;	ERR1449936	Other	21.6085	39.0922	225755	113	0.000500543	metagenome
JZ1_202101_bins_37 JZ2_201808_bins_10 JZ2_201901_bins_130 JZ2_201907_bins_186 JZ2_201912_bins_68 JZ2_202007_bins_144 JZ2_202101_bins_52	O1	ERR1449936.62218.1;size=113;tax=Bacteria;	ERR1449936	Other	21.6085	39.0922	225755	113	0.000500543	metagenome
ZMQR_201803_bins_22	O1	ERR1449936.62218.1;size=113;tax=Bacteria;	ERR1449936	Other	21.6085	39.0922	225755	113	0.000500543	metagenome
GCA_003576975.1 GCA_008363195.1	O1	ERR1449937.26356.1;size=140;tax=Bacteria;	ERR1449937	Other	21.6085	39.0922	284634	140	0.00049186	metagenome
GCA_014338045.1	O1	ERR1449937.26356.1;size=140;tax=Bacteria;	ERR1449937	Other	21.6085	39.0922	284634	140	0.00049186	metagenome
JZ1_202101_bins_37 JZ2_201808_bins_10 JZ2_201901_bins_130 JZ2_201907_bins_186 JZ2_201912_bins_68 JZ2_202007_bins_144 JZ2_202101_bins_52	O1	ERR1449937.26356.1;size=140;tax=Bacteria;	ERR1449937	Other	21.6085	39.0922	284634	140	0.00049186	metagenome
ZMQR_201803_bins_22	O1	ERR1449937.26356.1;size=140;tax=Bacteria;	ERR1449937	Other	21.6085	39.0922	284634	140	0.00049186	metagenome
GCA_003576975.1 GCA_008363195.1	O1	ERR1294804.28843.1;size=211;tax=Bacteria;	ERR1294804	Other	21.6085	39.0922	431332	211	0.000489182	metagenome
GCA_014338045.1	O1	ERR1294804.28843.1;size=211;tax=Bacteria;	ERR1294804	Other	21.6085	39.0922	431332	211	0.000489182	metagenome
JZ1_202101_bins_37 JZ2_201808_bins_10 JZ2_201901_bins_130 JZ2_201907_bins_186 JZ2_201912_bins_68 JZ2_202007_bins_144 JZ2_202101_bins_52	O1	ERR1294804.28843.1;size=211;tax=Bacteria;	ERR1294804	Other	21.6085	39.0922	431332	211	0.000489182	metagenome
ZMQR_201803_bins_22	O1	ERR1294804.28843.1;size=211;tax=Bacteria;	ERR1294804	Other	21.6085	39.0922	431332	211	0.000489182	metagenome
GCA_003576975.1 GCA_008363195.1	O1	SRR1948277.11105.2;size=5;tax=Bacteria;	SRR1948277	Aquatic	35	119	10252	5	0.00048771	wastewater metagenome
GCA_014338045.1	O1	SRR1948277.11105.2;size=5;tax=Bacteria;	SRR1948277	Aquatic	35	119	10252	5	0.00048771	wastewater metagenome
JZ1_202101_bins_37 JZ2_201808_bins_10 JZ2_201901_bins_130 JZ2_201907_bins_186 JZ2_201912_bins_68 JZ2_202007_bins_144 JZ2_202101_bins_52	O1	SRR1948277.11105.2;size=5;tax=Bacteria;	SRR1948277	Aquatic	35	119	10252	5	0.00048771	wastewater metagenome
ZMQR_201803_bins_22	O1	SRR1948277.11105.2;size=5;tax=Bacteria;	SRR1948277	Aquatic	35	119	10252	5	0.00048771	wastewater metagenome
GCA_003576975.1 GCA_008363195.1	O1	ERR1449939.3971.1;size=107;tax=Bacteria;	ERR1449939	Other	21.6085	39.0922	220383	107	0.000485518	metagenome
GCA_014338045.1	O1	ERR1449939.3971.1;size=107;tax=Bacteria;	ERR1449939	Other	21.6085	39.0922	220383	107	0.000485518	metagenome
JZ1_202101_bins_37 JZ2_201808_bins_10 JZ2_201901_bins_130 JZ2_201907_bins_186 JZ2_201912_bins_68 JZ2_202007_bins_144 JZ2_202101_bins_52	O1	ERR1449939.3971.1;size=107;tax=Bacteria;	ERR1449939	Other	21.6085	39.0922	220383	107	0.000485518	metagenome
ZMQR_201803_bins_22	O1	ERR1449939.3971.1;size=107;tax=Bacteria;	ERR1449939	Other	21.6085	39.0922	220383	107	0.000485518	metagenome
JZ1_202101_bins_107 JZ2_202007_bins_101 JZ2_202101_bins_2	O1	SRR8610419.91871.1;size=49;tax=Bacteria;	SRR8610419	Soil	36.92	-121.699	101424	49	0.00048312	soil metagenome
JZ1_202101_bins_107 JZ2_202007_bins_101 JZ2_202101_bins_2	O1	SRR8535684.5204.1;size=49;tax=Bacteria;	SRR8535684	Other	34.21	108.58	101707	49	0.000481776	activated sludge metagenome
GCA_003576975.1 GCA_008363195.1	O1	ERR1449951.9493.1;size=75;tax=Bacteria;	ERR1449951	Other	21.6085	39.0922	158059	75	0.000474506	metagenome
GCA_014338045.1	O1	ERR1449951.9493.1;size=75;tax=Bacteria;	ERR1449951	Other	21.6085	39.0922	158059	75	0.000474506	metagenome
JZ1_202101_bins_37 JZ2_201808_bins_10 JZ2_201901_bins_130 JZ2_201907_bins_186 JZ2_201912_bins_68 JZ2_202007_bins_144 JZ2_202101_bins_52	O1	ERR1449951.9493.1;size=75;tax=Bacteria;	ERR1449951	Other	21.6085	39.0922	158059	75	0.000474506	metagenome
ZMQR_201803_bins_22	O1	ERR1449951.9493.1;size=75;tax=Bacteria;	ERR1449951	Other	21.6085	39.0922	158059	75	0.000474506	metagenome
GCA_003576975.1 GCA_008363195.1	O1	SRR3664108.1454.2;size=3;tax=Bacteria;	SRR3664108	Soil	missing	missing	6333	3	0.000473709	soil metagenome
GCA_014338045.1	O1	SRR3664108.1454.2;size=3;tax=Bacteria;	SRR3664108	Soil	missing	missing	6333	3	0.000473709	soil metagenome
GCA_003576975.1 GCA_008363195.1	O1	SRR6415857.4909.1;size=11;tax=Bacteria;	SRR6415857	Other	missing	missing	23444	11	0.000469203	Candidatus Kuenenia stuttgartiensis
GCA_013359385.1	O1	SRR6415857.4909.1;size=11;tax=Bacteria;	SRR6415857	Other	missing	missing	23444	11	0.000469203	Candidatus Kuenenia stuttgartiensis
GCA_014338045.1	O1	SRR6415857.4909.1;size=11;tax=Bacteria;	SRR6415857	Other	missing	missing	23444	11	0.000469203	Candidatus Kuenenia stuttgartiensis
JZ1_202101_bins_107 JZ2_202007_bins_101 JZ2_202101_bins_2	O1	SRR5235680.3855.1;size=377;tax=Bacteria;	SRR5235680	Soil	47.34	-95.05	805845	377	0.000467832	soil metagenome
GCA_013152225.1	O2	SRR1575390.3592.2;size=8;tax=Bacteria;	SRR1575390	Hydrothermal_system	-37.78	49.64	17179	8	0.000465685	hydrothermal vent metagenome
GCA_003576975.1 GCA_008363195.1	O1	ERR1449962.52124.1;size=100;tax=Bacteria;	ERR1449962	Other	21.6085	39.0922	214787	100	0.000465578	metagenome
GCA_014338045.1	O1	ERR1449962.52124.1;size=100;tax=Bacteria;	ERR1449962	Other	21.6085	39.0922	214787	100	0.000465578	metagenome
JZ1_202101_bins_37 JZ2_201808_bins_10 JZ2_201901_bins_130 JZ2_201907_bins_186 JZ2_201912_bins_68 JZ2_202007_bins_144 JZ2_202101_bins_52	O1	ERR1449962.52124.1;size=100;tax=Bacteria;	ERR1449962	Other	21.6085	39.0922	214787	100	0.000465578	metagenome
ZMQR_201803_bins_22	O1	ERR1449962.52124.1;size=100;tax=Bacteria;	ERR1449962	Other	21.6085	39.0922	214787	100	0.000465578	metagenome
JZ1_202101_bins_107 JZ2_202007_bins_101 JZ2_202101_bins_2	O1	SRR2911380.17230.1;size=14;tax=Bacteria;	SRR2911380	Soil	30.44	112.73	30100	14	0.000465116	soil metagenome
GCA_003576975.1 GCA_008363195.1	O1	ERR1449943.27284.1;size=78;tax=Bacteria;	ERR1449943	Other	21.6085	39.0922	168253	78	0.000463588	metagenome
GCA_014338045.1	O1	ERR1449943.27284.1;size=78;tax=Bacteria;	ERR1449943	Other	21.6085	39.0922	168253	78	0.000463588	metagenome
JZ1_202101_bins_37 JZ2_201808_bins_10 JZ2_201901_bins_130 JZ2_201907_bins_186 JZ2_201912_bins_68 JZ2_202007_bins_144 JZ2_202101_bins_52	O1	ERR1449943.27284.1;size=78;tax=Bacteria;	ERR1449943	Other	21.6085	39.0922	168253	78	0.000463588	metagenome
ZMQR_201803_bins_22	O1	ERR1449943.27284.1;size=78;tax=Bacteria;	ERR1449943	Other	21.6085	39.0922	168253	78	0.000463588	metagenome
GCA_016783825.1	O4	SRR1647972.380.1;size=23;tax=Bacteria;	SRR1647972	Sediment	40.8115	-124.611	50186	23	0.000458295	marine sediment metagenome
JZ1_202101_bins_107 JZ2_202007_bins_101 JZ2_202101_bins_2	O1	SRR7614739.24553.1;size=15;tax=Bacteria;	SRR7614739	Soil	34.79	109.38	32783	15	0.000457554	soil metagenome
GCA_016783825.1	O4	SRR4241233.12889.1;size=7;tax=Bacteria;	SRR4241233	Aquatic	48.35	-123.3	15363	7	0.00045564	marine metagenome
JZ1_202101_bins_107 JZ2_202007_bins_101 JZ2_202101_bins_2	O1	SRR1514359.2211.1;size=2;tax=Bacteria;Proteobacteria;;;;;	SRR1514359	Hydrothermal_system	60.3782	-125.577	4415	2	0.000453001	hot springs metagenome
JZ1_202101_bins_107 JZ2_202007_bins_101 JZ2_202101_bins_2	O1	SRR5500604.3716.1;size=36;tax=Bacteria;	SRR5500604	Soil	30.9033	120.445	79764	36	0.000451331	soil metagenome
GCA_001771235.1	O3	SRR2953752.603.1;size=8;tax=Bacteria;	SRR2953752	Sediment	29.2964	-90.5498	17782	8	0.000449893	sediment metagenome
GCA_003576975.1 GCA_008363195.1	O1	SRR5648128.54066.1;size=21;tax=Bacteria;	SRR5648128	Aquatic	31.9048	34.8046	46798	21	0.000448737	aquatic metagenome
GCA_014338045.1	O1	SRR5648128.54066.1;size=21;tax=Bacteria;	SRR5648128	Aquatic	31.9048	34.8046	46798	21	0.000448737	aquatic metagenome
GCA_016783825.1	O4	SRR2136254.5373.1;size=15;tax=Bacteria;	SRR2136254	Aquatic	44.6667	-125.1	33656	15	0.000445686	marine metagenome
GCA_003576975.1 GCA_008363195.1	O1	ERR1449961.149777.1;size=104;tax=Bacteria;	ERR1449961	Other	21.6085	39.0922	234728	104	0.000443066	metagenome
GCA_014338045.1	O1	ERR1449961.149777.1;size=104;tax=Bacteria;	ERR1449961	Other	21.6085	39.0922	234728	104	0.000443066	metagenome
JZ1_202101_bins_37 JZ2_201808_bins_10 JZ2_201901_bins_130 JZ2_201907_bins_186 JZ2_201912_bins_68 JZ2_202007_bins_144 JZ2_202101_bins_52	O1	ERR1449961.149777.1;size=104;tax=Bacteria;	ERR1449961	Other	21.6085	39.0922	234728	104	0.000443066	metagenome
ZMQR_201803_bins_22	O1	ERR1449961.149777.1;size=104;tax=Bacteria;	ERR1449961	Other	21.6085	39.0922	234728	104	0.000443066	metagenome
JZ1_202101_bins_37 JZ2_201808_bins_10 JZ2_201901_bins_130 JZ2_201907_bins_186 JZ2_201912_bins_68 JZ2_202007_bins_144 JZ2_202101_bins_52	O1	SRR1734621.3711.2;size=46;tax=Bacteria;	SRR1734621	Other	29.42	120.16	105074	46	0.000437787	biofilm metagenome
ZMQR_201803_bins_22	O1	SRR1734621.3711.2;size=46;tax=Bacteria;	SRR1734621	Other	29.42	120.16	105074	46	0.000437787	biofilm metagenome
ZMQR_201803_bins_22	O1	SRR1734621.3711.2;size=46;tax=Bacteria;	SRR1734621	Other	29.42	120.16	105074	46	0.000437787	biofilm metagenome
GCA_016783825.1	O4	SRR6452029.26378.1;size=7;tax=Bacteria;	SRR6452029	Sediment	33.8436	-118.689	15991	7	0.000437746	sediment metagenome
GCA_001771235.1	O3	SRR2953775.4997.1;size=5;tax=Bacteria;	SRR2953775	Sediment	29.2658	-90.0249	11437	5	0.000437178	sediment metagenome
JZ1_202101_bins_107 JZ2_202007_bins_101 JZ2_202101_bins_2	O1	SRR3343873.1848.1;size=22;tax=Bacteria;	SRR3343873	Soil	31.22	107.46	50749	22	0.000433506	soil metagenome
JZ1_202101_bins_107 JZ2_202007_bins_101 JZ2_202101_bins_2	O1	SRR2097262.8041.1;size=2;tax=Bacteria;	SRR2097262	Soil	14.17	121.29	4640	2	0.000431034	soil metagenome
GCA_016783825.1	O4	SRR2073907.1907.2;size=2;tax=Bacteria;	SRR2073907	Aquatic	48.6	-123.5	4654	2	0.000429738	marine metagenome
GCA_003576975.1 GCA_008363195.1	O1	ERR1449960.39256.1;size=99;tax=Bacteria;	ERR1449960	Other	21.6085	39.0922	230927	99	0.000428707	metagenome
GCA_014338045.1	O1	ERR1449960.39256.1;size=99;tax=Bacteria;	ERR1449960	Other	21.6085	39.0922	230927	99	0.000428707	metagenome
JZ1_202101_bins_37 JZ2_201808_bins_10 JZ2_201901_bins_130 JZ2_201907_bins_186 JZ2_201912_bins_68 JZ2_202007_bins_144 JZ2_202101_bins_52	O1	ERR1449960.39256.1;size=99;tax=Bacteria;	ERR1449960	Other	21.6085	39.0922	230927	99	0.000428707	metagenome
ZMQR_201803_bins_22	O1	ERR1449960.39256.1;size=99;tax=Bacteria;	ERR1449960	Other	21.6085	39.0922	230927	99	0.000428707	metagenome
GCA_003576975.1 GCA_008363195.1	O1	SRR8513633.3322.1;size=7;tax=Bacteria;	SRR8513633	Other	36.0706	120.423	16337	7	0.000428475	sludge metagenome
GCA_014338045.1	O1	SRR8513633.3322.1;size=7;tax=Bacteria;	SRR8513633	Other	36.0706	120.423	16337	7	0.000428475	sludge metagenome
JZ1_202101_bins_107 JZ2_202007_bins_101 JZ2_202101_bins_2	O1	SRR5500609.4.1;size=31;tax=Bacteria;	SRR5500609	Soil	30.4272	120.676	72932	31	0.000425053	soil metagenome
JZ1_202101_bins_107 JZ2_202007_bins_101 JZ2_202101_bins_2	O1	SRR2428628.7849.1;size=15;tax=Bacteria;	SRR2428628	Soil	30.44	112.73	35305	15	0.000424869	soil metagenome
JZ1_202101_bins_107 JZ2_202007_bins_101 JZ2_202101_bins_2	O1	SRR2911378.2060.1;size=15;tax=Bacteria;	SRR2911378	Soil	30.44	112.73	35623	15	0.000421076	soil metagenome
JZ1_202101_bins_107 JZ2_202007_bins_101 JZ2_202101_bins_2	O1	SRR5569396.21333.1;size=81;tax=Bacteria;	SRR5569396	Soil	23.1605	113.345	192478	81	0.000420827	soil metagenome
GCA_003576975.1 GCA_008363195.1	O1	SRR8301339.28271.1;size=26;tax=Bacteria;	SRR8301339	Other	25.7278	-100.084	61939	26	0.000419768	activated sludge metagenome
GCA_014338045.1	O1	SRR8301339.28271.1;size=26;tax=Bacteria;	SRR8301339	Other	25.7278	-100.084	61939	26	0.000419768	activated sludge metagenome
JZ1_202101_bins_107 JZ2_202007_bins_101 JZ2_202101_bins_2	O1	SRR8599549.4010.1;size=7;tax=Bacteria;	SRR8599549	Other	30.21	-120.29	16710	7	0.000418911	sludge metagenome
GCA_003576975.1 GCA_008363195.1	O1	ERR1449950.41099.1;size=81;tax=Bacteria;	ERR1449950	Other	21.6085	39.0922	193655	81	0.00041827	metagenome
GCA_014338045.1	O1	ERR1449950.41099.1;size=81;tax=Bacteria;	ERR1449950	Other	21.6085	39.0922	193655	81	0.00041827	metagenome
JZ1_202101_bins_37 JZ2_201808_bins_10 JZ2_201901_bins_130 JZ2_201907_bins_186 JZ2_201912_bins_68 JZ2_202007_bins_144 JZ2_202101_bins_52	O1	ERR1449950.41099.1;size=81;tax=Bacteria;	ERR1449950	Other	21.6085	39.0922	193655	81	0.00041827	metagenome
ZMQR_201803_bins_22	O1	ERR1449950.41099.1;size=81;tax=Bacteria;	ERR1449950	Other	21.6085	39.0922	193655	81	0.00041827	metagenome
GCA_003576975.1 GCA_008363195.1	O1	SRR3132711.9879.1;size=5;tax=Bacteria;	SRR3132711	Animal-associated	missing	missing	11991	5	0.000416979	human nasopharyngeal metagenome
GCA_014338045.1	O1	SRR3132711.9879.1;size=5;tax=Bacteria;	SRR3132711	Animal-associated	missing	missing	11991	5	0.000416979	human nasopharyngeal metagenome
JZ1_202101_bins_37 JZ2_201808_bins_10 JZ2_201901_bins_130 JZ2_201907_bins_186 JZ2_201912_bins_68 JZ2_202007_bins_144 JZ2_202101_bins_52	O1	SRR3132711.9879.1;size=5;tax=Bacteria;	SRR3132711	Animal-associated	missing	missing	11991	5	0.000416979	human nasopharyngeal metagenome
ZMQR_201803_bins_22	O1	SRR3132711.9879.1;size=5;tax=Bacteria;	SRR3132711	Animal-associated	missing	missing	11991	5	0.000416979	human nasopharyngeal metagenome
JZ1_202101_bins_107 JZ2_202007_bins_101 JZ2_202101_bins_2	O1	SRR3454485.4645.1;size=50;tax=Bacteria;	SRR3454485	Soil	-10.4835	105.644	120928	50	0.000413469	soil metagenome
GCA_003576975.1 GCA_008363195.1	O1	ERR1449955.36951.1;size=98;tax=Bacteria;	ERR1449955	Other	21.6085	39.0922	237666	98	0.000412343	metagenome
GCA_014338045.1	O1	ERR1449955.36951.1;size=98;tax=Bacteria;	ERR1449955	Other	21.6085	39.0922	237666	98	0.000412343	metagenome
JZ1_202101_bins_37 JZ2_201808_bins_10 JZ2_201901_bins_130 JZ2_201907_bins_186 JZ2_201912_bins_68 JZ2_202007_bins_144 JZ2_202101_bins_52	O1	ERR1449955.36951.1;size=98;tax=Bacteria;	ERR1449955	Other	21.6085	39.0922	237666	98	0.000412343	metagenome
ZMQR_201803_bins_22	O1	ERR1449955.36951.1;size=98;tax=Bacteria;	ERR1449955	Other	21.6085	39.0922	237666	98	0.000412343	metagenome
GCA_003576975.1 GCA_008363195.1	O1	SRR1575386.11820.2;size=6;tax=Bacteria;	SRR1575386	Hydrothermal_system	-2.4	-102.5	14697	6	0.000408247	hydrothermal vent metagenome
GCA_003576975.1 GCA_008363195.1	O1	SRR7188534.18403.1;size=15;tax=Bacteria;	SRR7188534	Other	missing	missing	37700	15	0.000397878	sludge metagenome
GCA_014338045.1	O1	SRR7188534.18403.1;size=15;tax=Bacteria;	SRR7188534	Other	missing	missing	37700	15	0.000397878	sludge metagenome
GCA_016783825.1	O4	SRR6452051.262.1;size=7;tax=Bacteria;	SRR6452051	Sediment	33.8435	-118.689	17641	7	0.000396803	sediment metagenome
GCA_016783825.1	O4	SRR1553252.9635.2;size=5;tax=Bacteria;	SRR1553252	Aquatic	40.968	-124.226	12736	5	0.000392588	aquatic metagenome
JZ1_202101_bins_107 JZ2_202007_bins_101 JZ2_202101_bins_2	O1	SRR3343872.23192.1;size=17;tax=Bacteria;	SRR3343872	Soil	31.22	107.46	43448	17	0.000391272	soil metagenome
GCA_016783825.1	O4	SRR1824413.2443.1;size=13;tax=Bacteria;	SRR1824413	Aquatic	44.6671	-125.1	33674	13	0.000386055	marine metagenome
GCA_001771235.1	O3	SRR1221294.4069.2;size=2;tax=Bacteria;	SRR1221294	Soil	missing	missing	5200	2	0.000384615	soil metagenome
GCA_003576975.1 GCA_008363195.1	O1	SRR8256724.63989.1;size=44;tax=Bacteria;	SRR8256724	Other	43.0366	-87.9311	114691	44	0.00038364	anaerobic digester metagenome
JZ1_202101_bins_37 JZ2_201808_bins_10 JZ2_201901_bins_130 JZ2_201907_bins_186 JZ2_201912_bins_68 JZ2_202007_bins_144 JZ2_202101_bins_52	O1	SRR8256724.63989.1;size=44;tax=Bacteria;	SRR8256724	Other	43.0366	-87.9311	114691	44	0.00038364	anaerobic digester metagenome
ZMQR_201803_bins_22	O1	SRR8256724.63989.1;size=44;tax=Bacteria;	SRR8256724	Other	43.0366	-87.9311	114691	44	0.00038364	anaerobic digester metagenome
JZ1_202101_bins_37 JZ2_201808_bins_10 JZ2_201901_bins_130 JZ2_201907_bins_186 JZ2_201912_bins_68 JZ2_202007_bins_144 JZ2_202101_bins_52	O1	SRR2334481.14985.1;size=8;tax=Bacteria;SRR2334481.4326.1;size=9;tax=Bacteria;	SRR2334481	Plant-associated	9.42485	100.005	44552	17	0.000381577	plant metagenome
ZMQR_201803_bins_22	O1	SRR2334481.14985.1;size=8;tax=Bacteria;SRR2334481.4326.1;size=9;tax=Bacteria;	SRR2334481	Plant-associated	9.42485	100.005	44552	17	0.000381577	plant metagenome
GCA_003576975.1 GCA_008363195.1	O1	SRR3497419.19265.1;size=4;tax=Bacteria;	SRR3497419	Animal-associated	36.68	121.15	10539	4	0.000379543	fish gut metagenome
GCA_003576975.1 GCA_008363195.1	O1	ERR1449931.17785.1;size=83;tax=Bacteria;	ERR1449931	Other	21.6085	39.0922	218998	83	0.000378999	metagenome
GCA_014338045.1	O1	ERR1449931.17785.1;size=83;tax=Bacteria;	ERR1449931	Other	21.6085	39.0922	218998	83	0.000378999	metagenome
JZ1_202101_bins_37 JZ2_201808_bins_10 JZ2_201901_bins_130 JZ2_201907_bins_186 JZ2_201912_bins_68 JZ2_202007_bins_144 JZ2_202101_bins_52	O1	ERR1449931.17785.1;size=83;tax=Bacteria;	ERR1449931	Other	21.6085	39.0922	218998	83	0.000378999	metagenome
ZMQR_201803_bins_22	O1	ERR1449931.17785.1;size=83;tax=Bacteria;	ERR1449931	Other	21.6085	39.0922	218998	83	0.000378999	metagenome
GCA_003576975.1 GCA_008363195.1	O1	SRR8591396.5004757.1;size=2268;tax=Bacteria;	SRR8591396	Aquatic	40.2843	50.9327	5987209	2268	0.000378808	marine metagenome
GCA_003576975.1 GCA_008363195.1	O1	SRR8256725.85377.1;size=44;tax=Bacteria;	SRR8256725	Other	43.0366	-87.9311	116339	44	0.000378205	anaerobic digester metagenome
JZ1_202101_bins_37 JZ2_201808_bins_10 JZ2_201901_bins_130 JZ2_201907_bins_186 JZ2_201912_bins_68 JZ2_202007_bins_144 JZ2_202101_bins_52	O1	SRR8256725.85377.1;size=44;tax=Bacteria;	SRR8256725	Other	43.0366	-87.9311	116339	44	0.000378205	anaerobic digester metagenome
ZMQR_201803_bins_22	O1	SRR8256725.85377.1;size=44;tax=Bacteria;	SRR8256725	Other	43.0366	-87.9311	116339	44	0.000378205	anaerobic digester metagenome
JZ2_201709_bins_23	O3	DRR046873.8655.1;size=59;tax=Bacteria;	DRR046873	Sediment	30.7808	130.279	156919	59	0.00037599	sediment metagenome
GCA_003576975.1 GCA_008363195.1	O1	SRR5690229.21128.1;size=11;tax=Bacteria;	SRR5690229	Other	missing	missing	29300	11	0.000375427	sludge metagenome
GCA_014338045.1	O1	SRR5690229.21128.1;size=11;tax=Bacteria;	SRR5690229	Other	missing	missing	29300	11	0.000375427	sludge metagenome
GCA_001771235.1	O3	SRR2954089.2403.1;size=6;tax=Bacteria;	SRR2954089	Sediment	29.4458	-89.8762	16325	6	0.000367534	sediment metagenome
GCA_003576975.1 GCA_008363195.1	O1	SRR6023622.43115.1;size=19;tax=Bacteria;	SRR6023622	Soil	33.58	120.56	51932	19	0.000365863	soil metagenome
GCA_014338045.1	O1	SRR6023622.43115.1;size=19;tax=Bacteria;	SRR6023622	Soil	33.58	120.56	51932	19	0.000365863	soil metagenome
JZ1_202101_bins_37 JZ2_201808_bins_10 JZ2_201901_bins_130 JZ2_201907_bins_186 JZ2_201912_bins_68 JZ2_202007_bins_144 JZ2_202101_bins_52	O1	SRR6023622.43115.1;size=19;tax=Bacteria;	SRR6023622	Soil	33.58	120.56	51932	19	0.000365863	soil metagenome
ZMQR_201803_bins_22	O1	SRR6023622.43115.1;size=19;tax=Bacteria;	SRR6023622	Soil	33.58	120.56	51932	19	0.000365863	soil metagenome
GCA_016783825.1	O4	SRR6452064.3262.1;size=8;tax=Bacteria;	SRR6452064	Sediment	33.7891	-118.668	21959	8	0.000364315	sediment metagenome
GCA_016783825.1	O4	SRR2075381.815.2;size=2;tax=Bacteria;	SRR2075381	Aquatic	48.6	-123.5	5525	2	0.000361991	marine metagenome
GCA_003576975.1 GCA_008363195.1	O1	ERR1449964.20326.1;size=145;tax=Bacteria;	ERR1449964	Other	21.6085	39.0922	403397	145	0.000359447	metagenome
JZ1_202101_bins_37 JZ2_201808_bins_10 JZ2_201901_bins_130 JZ2_201907_bins_186 JZ2_201912_bins_68 JZ2_202007_bins_144 JZ2_202101_bins_52	O1	ERR1449964.20326.1;size=145;tax=Bacteria;	ERR1449964	Other	21.6085	39.0922	403397	145	0.000359447	metagenome
ZMQR_201803_bins_22	O1	ERR1449964.20326.1;size=145;tax=Bacteria;	ERR1449964	Other	21.6085	39.0922	403397	145	0.000359447	metagenome
GCA_013359385.1	O1	ERR1797591.1383958.1;size=20;tax=Bacteria;ERR1797591.882241.1;size=23;tax=Bacteria;	ERR1797591	Animal-associated	missing	missing	119685	43	0.000359276	Homo sapiens
GCA_013152225.1	O2	SRR6398178.1606.1;size=4;tax=Bacteria;	SRR6398178	Sediment	41.3518	-70.3838	11137	4	0.000359163	sediment metagenome
GCA_003576975.1 GCA_008363195.1	O1	ERR1449963.35305.1;size=89;tax=Bacteria;	ERR1449963	Other	21.6085	39.0922	250546	89	0.000355224	metagenome
GCA_014338045.1	O1	ERR1449963.35305.1;size=89;tax=Bacteria;	ERR1449963	Other	21.6085	39.0922	250546	89	0.000355224	metagenome
JZ1_202101_bins_37 JZ2_201808_bins_10 JZ2_201901_bins_130 JZ2_201907_bins_186 JZ2_201912_bins_68 JZ2_202007_bins_144 JZ2_202101_bins_52	O1	ERR1449963.35305.1;size=89;tax=Bacteria;	ERR1449963	Other	21.6085	39.0922	250546	89	0.000355224	metagenome
ZMQR_201803_bins_22	O1	ERR1449963.35305.1;size=89;tax=Bacteria;	ERR1449963	Other	21.6085	39.0922	250546	89	0.000355224	metagenome
GCA_003576975.1 GCA_008363195.1	O1	SRR6012558.816.1;size=23;tax=Bacteria;	SRR6012558	Other	missing	missing	64806	23	0.000354905	activated sludge metagenome
GCA_014338045.1	O1	SRR6012558.816.1;size=23;tax=Bacteria;	SRR6012558	Other	missing	missing	64806	23	0.000354905	activated sludge metagenome
JZ1_202101_bins_37 JZ2_201808_bins_10 JZ2_201901_bins_130 JZ2_201907_bins_186 JZ2_201912_bins_68 JZ2_202007_bins_144 JZ2_202101_bins_52	O1	SRR6012558.816.1;size=23;tax=Bacteria;	SRR6012558	Other	missing	missing	64806	23	0.000354905	activated sludge metagenome
ZMQR_201803_bins_22	O1	SRR6012558.816.1;size=23;tax=Bacteria;	SRR6012558	Other	missing	missing	64806	23	0.000354905	activated sludge metagenome
JZ2_201705_bins_85	O3	SRR3608532.1134664.1;size=433;tax=Bacteria;	SRR3608532	Soil	-12.0433	-77.0283	1225063	433	0.000353451	soil metagenome
JZ2_201705_bins_85	O3	SRR2059664.13549.1;size=13;tax=Bacteria;	SRR2059664	Hydrothermal_system	missing	missing	37397	13	0.000347621	hot springs metagenome
JZ2_201709_bins_23	O3	SRR2059664.6817.1;size=13;tax=Bacteria;	SRR2059664	Hydrothermal_system	missing	missing	37397	13	0.000347621	hot springs metagenome
GCA_016783825.1	O4	SRR1647964.23715.1;size=20;tax=Bacteria;	SRR1647964	Sediment	44.5701	-125.147	57603	20	0.000347204	marine sediment metagenome
JZ1_202101_bins_107 JZ2_202007_bins_101 JZ2_202101_bins_2	O1	SRR3343926.2801.1;size=15;tax=Bacteria;	SRR3343926	Soil	31.53	107.77	43261	15	0.000346733	soil metagenome
GCA_003576975.1 GCA_008363195.1	O1	ERR1449924.255823.1;size=195;tax=Bacteria;	ERR1449924	Other	21.6085	39.0922	562801	195	0.000346481	metagenome
JZ1_202101_bins_37 JZ2_201808_bins_10 JZ2_201901_bins_130 JZ2_201907_bins_186 JZ2_201912_bins_68 JZ2_202007_bins_144 JZ2_202101_bins_52	O1	ERR1449924.255823.1;size=195;tax=Bacteria;	ERR1449924	Other	21.6085	39.0922	562801	195	0.000346481	metagenome
ZMQR_201803_bins_22	O1	ERR1449924.255823.1;size=195;tax=Bacteria;	ERR1449924	Other	21.6085	39.0922	562801	195	0.000346481	metagenome
GCA_016783825.1	O4	SRR4241238.2163.1;size=4;tax=Bacteria;	SRR4241238	Aquatic	48.35	-123.3	11669	4	0.000342789	marine metagenome
JZ2_201705_bins_219	O4	ERR1429279.9829.1;size=4;tax=Bacteria;	ERR1429279	Sediment	53.1516	13.0262	11708	4	0.000341647	freshwater sediment metagenome
JZ4_201808_bins_206	O4	ERR1429279.9829.1;size=4;tax=Bacteria;	ERR1429279	Sediment	53	13	11708	4	0.000341647	freshwater sediment metagenome
GCA_011389025.1	O3	SRR1221645.5638.2;size=2;tax=Bacteria;	SRR1221645	Sediment	27	-111.24	5889	2	0.000339616	marine sediment metagenome
GCA_003576975.1 GCA_008363195.1	O1	ERR1449919.10091.1;size=76;tax=Bacteria;	ERR1449919	Other	21.6085	39.0922	224282	76	0.000338859	metagenome
GCA_014338045.1	O1	ERR1449919.10091.1;size=76;tax=Bacteria;	ERR1449919	Other	21.6085	39.0922	224282	76	0.000338859	metagenome
JZ1_202101_bins_37 JZ2_201808_bins_10 JZ2_201901_bins_130 JZ2_201907_bins_186 JZ2_201912_bins_68 JZ2_202007_bins_144 JZ2_202101_bins_52	O1	ERR1449919.10091.1;size=76;tax=Bacteria;	ERR1449919	Other	21.6085	39.0922	224282	76	0.000338859	metagenome
ZMQR_201803_bins_22	O1	ERR1449919.10091.1;size=76;tax=Bacteria;	ERR1449919	Other	21.6085	39.0922	224282	76	0.000338859	metagenome
GCA_003576975.1 GCA_008363195.1	O1	SRR5648101.5525.1;size=22;tax=Bacteria;	SRR5648101	Aquatic	31.9048	34.8046	65359	22	0.000336602	aquatic metagenome
GCA_014338045.1	O1	SRR5648101.5525.1;size=22;tax=Bacteria;	SRR5648101	Aquatic	31.9048	34.8046	65359	22	0.000336602	aquatic metagenome
GCA_016783825.1	O4	SRR4241220.9598.1;size=5;tax=Bacteria;	SRR4241220	Aquatic	48.35	-123.3	14903	5	0.000335503	marine metagenome
GCA_003576975.1 GCA_008363195.1	O1	ERR1449959.11350.1;size=82;tax=Bacteria;	ERR1449959	Other	21.6085	39.0922	244873	82	0.000334867	metagenome
GCA_014338045.1	O1	ERR1449959.11350.1;size=82;tax=Bacteria;	ERR1449959	Other	21.6085	39.0922	244873	82	0.000334867	metagenome
JZ1_202101_bins_37 JZ2_201808_bins_10 JZ2_201901_bins_130 JZ2_201907_bins_186 JZ2_201912_bins_68 JZ2_202007_bins_144 JZ2_202101_bins_52	O1	ERR1449959.11350.1;size=82;tax=Bacteria;	ERR1449959	Other	21.6085	39.0922	244873	82	0.000334867	metagenome
ZMQR_201803_bins_22	O1	ERR1449959.11350.1;size=82;tax=Bacteria;	ERR1449959	Other	21.6085	39.0922	244873	82	0.000334867	metagenome
GCA_003576975.1 GCA_008363195.1	O1	SRR5648115.8922.1;size=20;tax=Bacteria;	SRR5648115	Aquatic	31.9048	34.8046	59801	20	0.000334443	aquatic metagenome
GCA_014338045.1	O1	SRR5648115.8922.1;size=20;tax=Bacteria;	SRR5648115	Aquatic	31.9048	34.8046	59801	20	0.000334443	aquatic metagenome
JZ1_202101_bins_107 JZ2_202007_bins_101 JZ2_202101_bins_2	O1	ERR413279.5506.3;size=2;tax=Bacteria;	ERR413279	Soil	21.11	64.1	5994	2	0.000333667	soil metagenome
JZ1_202101_bins_107 JZ2_202007_bins_101 JZ2_202101_bins_2	O1	SRR2911397.10857.1;size=12;tax=Bacteria;	SRR2911397	Soil	30.39	112.94	36043	12	0.000332936	soil metagenome
GCA_001771235.1	O3	SRR2953788.1753.1;size=6;tax=Bacteria;	SRR2953788	Sediment	29.4912	-89.9113	18180	6	0.000330033	sediment metagenome
JZ1_202101_bins_107 JZ2_202007_bins_101 JZ2_202101_bins_2	O1	ERR2147022.1251.1;size=2;tax=Bacteria;	ERR2147022	Other	35.4482	24.1434	6061	2	0.000329979	bacterium
GCA_013152225.1	O2	SRR1824253.934.1;size=7;tax=Bacteria;	SRR1824253	Aquatic	18.9	-104.5	21298	7	0.000328669	marine metagenome
JZ1_202101_bins_107 JZ2_202007_bins_101 JZ2_202101_bins_2	O1	SRR8737779.13036.1;size=11;tax=Bacteria;	SRR8737779	Soil	missing	missing	33623	11	0.000327157	soil metagenome
GCA_016783825.1	O4	SRR1824409.18697.1;size=14;tax=Bacteria;	SRR1824409	Aquatic	44.6676	-125.101	43183	14	0.000324202	marine metagenome
GCA_016783825.1	O4	SRR1647966.1174.1;size=12;tax=Bacteria;	SRR1647966	Sediment	44.5701	-125.147	37147	12	0.000323041	marine sediment metagenome
GCA_003576975.1 GCA_008363195.1	O1	SRR3508971.1187.1;size=14;tax=Bacteria;	SRR3508971	Soil	missing	missing	43412	14	0.000322491	soil metagenome
JZ1_202101_bins_37 JZ2_201808_bins_10 JZ2_201901_bins_130 JZ2_201907_bins_186 JZ2_201912_bins_68 JZ2_202007_bins_144 JZ2_202101_bins_52	O1	SRR3508971.1187.1;size=14;tax=Bacteria;	SRR3508971	Soil	missing	missing	43412	14	0.000322491	soil metagenome
ZMQR_201803_bins_22	O1	SRR3508971.1187.1;size=14;tax=Bacteria;	SRR3508971	Soil	missing	missing	43412	14	0.000322491	soil metagenome
GCA_016783825.1	O4	SRR6452099.25068.1;size=5;tax=Bacteria;	SRR6452099	Sediment	33.8197	-118.669	15516	5	0.000322248	sediment metagenome
GCA_016783825.1	O4	SRR1623149.138575.1;size=53;tax=Bacteria;	SRR1623149	Sediment	34.7221	-76.6798	167721	53	0.000316001	marine sediment metagenome
JZ1_202101_bins_107 JZ2_202007_bins_101 JZ2_202101_bins_2	O1	SRR3343871.1044.1;size=13;tax=Bacteria;	SRR3343871	Soil	31.22	107.46	41192	13	0.000315595	soil metagenome
GCA_016783825.1	O4	SRR1647963.10514.1;size=13;tax=Bacteria;	SRR1647963	Sediment	44.5701	-125.147	41787	13	0.000311102	marine sediment metagenome
JZ1_202101_bins_107 JZ2_202007_bins_101 JZ2_202101_bins_2	O1	SRR6387939.1436.1;size=19;tax=Bacteria;	SRR6387939	Soil	24.7	106.5	61143	19	0.000310747	soil metagenome
GCA_001771235.1	O3	SRR1623107.80282.1;size=40;tax=Bacteria;	SRR1623107	Sediment	32.5576	-80.4365	128779	40	0.00031061	marine sediment metagenome
GCA_016783825.1	O4	SRR2071477.8045.2;size=3;tax=Bacteria;	SRR2071477	Aquatic	48.6	-123.5	9670	3	0.000310238	marine metagenome
GCA_003576975.1 GCA_008363195.1	O1	ERR1797591.1754066.1;size=14;tax=Bacteria;ERR1797591.882241.1;size=23;tax=Bacteria;	ERR1797591	Animal-associated	missing	missing	119685	37	0.000309145	Homo sapiens
GCA_014338045.1	O1	ERR1797591.882241.1;size=23;tax=Bacteria;	ERR1797591	Animal-associated	missing	missing	119685	37	0.000309145	Homo sapiens
JZ1_202101_bins_107 JZ2_202007_bins_101 JZ2_202101_bins_2	O1	SRR6037870.17320.1;size=7;tax=Bacteria;	SRR6037870	Other	27.46	112.52	22673	7	0.000308737	Proteobacteria bacterium
GCA_003576975.1 GCA_008363195.1	O1	ERR1449958.12575.1;size=54;tax=Bacteria;	ERR1449958	Other	21.6085	39.0922	176857	54	0.000305331	metagenome
GCA_014338045.1	O1	ERR1449958.12575.1;size=54;tax=Bacteria;	ERR1449958	Other	21.6085	39.0922	176857	54	0.000305331	metagenome
JZ1_202101_bins_37 JZ2_201808_bins_10 JZ2_201901_bins_130 JZ2_201907_bins_186 JZ2_201912_bins_68 JZ2_202007_bins_144 JZ2_202101_bins_52	O1	ERR1449958.12575.1;size=54;tax=Bacteria;	ERR1449958	Other	21.6085	39.0922	176857	54	0.000305331	metagenome
ZMQR_201803_bins_22	O1	ERR1449958.12575.1;size=54;tax=Bacteria;	ERR1449958	Other	21.6085	39.0922	176857	54	0.000305331	metagenome
GCA_013152225.1	O2	SRR2059674.3976.1;size=11;tax=Bacteria;	SRR2059674	Hydrothermal_system	missing	missing	36267	11	0.000303306	hot springs metagenome
JZ2_201705_bins_85	O3	SRR2059659.12388.1;size=10;tax=Bacteria;	SRR2059659	Hydrothermal_system	missing	missing	33098	10	0.000302133	hot springs metagenome
GCA_016783825.1	O4	SRR1822669.18411.1;size=12;tax=Bacteria;	SRR1822669	Other	33.64	-118.8	39931	12	0.000300518	microbial mat metagenome
JZ1_202101_bins_107 JZ2_202007_bins_101 JZ2_202101_bins_2	O1	SRR8737793.9651.1;size=6;tax=Bacteria;	SRR8737793	Soil	missing	missing	20093	6	0.000298611	soil metagenome
GCA_003576975.1 GCA_008363195.1	O1	SRR8737779.14874.1;size=10;tax=Bacteria;	SRR8737779	Soil	missing	missing	33623	10	0.000297415	soil metagenome
GCA_014338045.1	O1	SRR8737779.14874.1;size=10;tax=Bacteria;	SRR8737779	Soil	missing	missing	33623	10	0.000297415	soil metagenome
JZ1_202101_bins_107 JZ2_202007_bins_101 JZ2_202101_bins_2	O1	SRR4289688.2855.1;size=14;tax=Bacteria;	SRR4289688	Soil	43.3787	-80.3563	47710	14	0.00029344	soil metagenome
GCA_011375275.1	O1	ERR1665244.28549.1;size=2;tax=Bacteria;ERR1665244.35523.1;size=10;tax=Bacteria;	ERR1665244	Hydrothermal_system	-3.8014	152.102	41020	12	0.00029254	hydrothermal vent metagenome
GCA_015485525.1	O1	ERR1665244.28549.1;size=2;tax=Bacteria;ERR1665244.35523.1;size=10;tax=Bacteria;	ERR1665244	Hydrothermal_system	-3.8014	152.102	41020	12	0.00029254	hydrothermal vent metagenome
GCA_015490415.1	O1	ERR1665244.28549.1;size=2;tax=Bacteria;ERR1665244.35523.1;size=10;tax=Bacteria;	ERR1665244	Hydrothermal_system	-3.8014	152.102	41020	12	0.00029254	hydrothermal vent metagenome
GCA_015491795.1	O1	ERR1665244.28549.1;size=2;tax=Bacteria;ERR1665244.35523.1;size=10;tax=Bacteria;	ERR1665244	Hydrothermal_system	-3.8014	152.102	41020	12	0.00029254	hydrothermal vent metagenome
GCA_014338045.1	O1	ERR1294786.7454.1;size=91;tax=Bacteria;	ERR1294786	Other	21.6085	39.0922	312125	91	0.00029155	metagenome
JZ1_202101_bins_37 JZ2_201808_bins_10 JZ2_201901_bins_130 JZ2_201907_bins_186 JZ2_201912_bins_68 JZ2_202007_bins_144 JZ2_202101_bins_52	O1	ERR1294786.7454.1;size=91;tax=Bacteria;	ERR1294786	Other	21.6085	39.0922	312125	91	0.00029155	metagenome
ZMQR_201803_bins_22	O1	ERR1294786.7454.1;size=91;tax=Bacteria;	ERR1294786	Other	21.6085	39.0922	312125	91	0.00029155	metagenome
GCA_016783825.1	O4	SRR4239174.2087.1;size=2;tax=Bacteria;	SRR4239174	Aquatic	48.35	-123.3	6870	2	0.000291121	marine metagenome
GCA_013152225.1	O2	SRR2136252.12863.1;size=12;tax=Bacteria;	SRR2136252	Aquatic	44.6667	-125.1	41319	12	0.000290423	marine metagenome
GCA_001771235.1	O3	SRR2059658.5335.1;size=10;tax=Bacteria;	SRR2059658	Hydrothermal_system	missing	missing	34654	10	0.000288567	hot springs metagenome
JZ1_202101_bins_107 JZ2_202007_bins_101 JZ2_202101_bins_2	O1	SRR2911402.896.1;size=6;tax=Bacteria;	SRR2911402	Soil	30.39	112.94	20862	6	0.000287604	soil metagenome
GCA_003576975.1 GCA_008363195.1	O1	SRR8474830.3195.1;size=10;tax=Bacteria;	SRR8474830	Soil	missing	missing	35072	10	0.000285128	soil metagenome
GCA_014338045.1	O1	SRR8474830.3195.1;size=10;tax=Bacteria;	SRR8474830	Soil	missing	missing	35072	10	0.000285128	soil metagenome
GCA_016783825.1	O4	SRR6452037.13964.1;size=5;tax=Bacteria;	SRR6452037	Sediment	33.7891	-118.668	17550	5	0.0002849	sediment metagenome
JZ1_202101_bins_107 JZ2_202007_bins_101 JZ2_202101_bins_2	O1	SRR3344179.23642.1;size=16;tax=Bacteria;	SRR3344179	Soil	31.22	107.46	56249	16	0.00028445	soil metagenome
GCA_003576975.1 GCA_008363195.1	O1	SRR5922909.3110.1;size=9;tax=Bacteria;	SRR5922909	Aquatic	39.9	116.3	31666	9	0.000284217	wastewater metagenome
GCA_014338045.1	O1	SRR5922909.3110.1;size=9;tax=Bacteria;	SRR5922909	Aquatic	39.9	116.3	31666	9	0.000284217	wastewater metagenome
GCA_003576975.1 GCA_008363195.1	O1	ERR1294805.26872.1;size=192;tax=Bacteria;	ERR1294805	Other	21.6085	39.0922	680717	192	0.000282056	metagenome
GCA_014338045.1	O1	ERR1294805.26872.1;size=192;tax=Bacteria;	ERR1294805	Other	21.6085	39.0922	680717	192	0.000282056	metagenome
JZ1_202101_bins_37 JZ2_201808_bins_10 JZ2_201901_bins_130 JZ2_201907_bins_186 JZ2_201912_bins_68 JZ2_202007_bins_144 JZ2_202101_bins_52	O1	ERR1294805.26872.1;size=192;tax=Bacteria;	ERR1294805	Other	21.6085	39.0922	680717	192	0.000282056	metagenome
ZMQR_201803_bins_22	O1	ERR1294805.26872.1;size=192;tax=Bacteria;	ERR1294805	Other	21.6085	39.0922	680717	192	0.000282056	metagenome
GCA_003576975.1 GCA_008363195.1	O1	SRR6012560.3812.1;size=16;tax=Bacteria;	SRR6012560	Other	missing	missing	56776	16	0.000281809	activated sludge metagenome
GCA_014338045.1	O1	SRR6012560.3812.1;size=16;tax=Bacteria;	SRR6012560	Other	missing	missing	56776	16	0.000281809	activated sludge metagenome
JZ1_202101_bins_37 JZ2_201808_bins_10 JZ2_201901_bins_130 JZ2_201907_bins_186 JZ2_201912_bins_68 JZ2_202007_bins_144 JZ2_202101_bins_52	O1	SRR6012560.3812.1;size=16;tax=Bacteria;	SRR6012560	Other	missing	missing	56776	16	0.000281809	activated sludge metagenome
ZMQR_201803_bins_22	O1	SRR6012560.3812.1;size=16;tax=Bacteria;	SRR6012560	Other	missing	missing	56776	16	0.000281809	activated sludge metagenome
GCA_014338045.1	O1	SRR7080729.1192.1;size=18;tax=Bacteria;	SRR7080729	Other	36.6737	117.063	64011	18	0.000281202	metagenome
JZ1_202101_bins_37 JZ2_201808_bins_10 JZ2_201901_bins_130 JZ2_201907_bins_186 JZ2_201912_bins_68 JZ2_202007_bins_144 JZ2_202101_bins_52	O1	SRR7080729.1192.1;size=18;tax=Bacteria;	SRR7080729	Other	36.6737	117.063	64011	18	0.000281202	metagenome
ZMQR_201803_bins_22	O1	SRR7080729.1192.1;size=18;tax=Bacteria;	SRR7080729	Other	36.6737	117.063	64011	18	0.000281202	metagenome
ZMQR_201803_bins_22	O1	SRR7080729.1192.1;size=18;tax=Bacteria;	SRR7080729	Other	36.6737	117.063	64011	18	0.000281202	metagenome
GCA_016926625.1	O4	SRR1556888.5930.2;size=4;tax=Bacteria;	SRR1556888	Sediment	missing	missing	14304	4	0.000279642	sediment metagenome
JZ1_202101_bins_107 JZ2_202007_bins_101 JZ2_202101_bins_2	O1	SRR2428627.20387.1;size=8;tax=Bacteria;	SRR2428627	Soil	30.44	112.73	28943	8	0.000276405	soil metagenome
GCA_003576975.1 GCA_008363195.1	O1	SRR3508970.4080.1;size=10;tax=Bacteria;	SRR3508970	Soil	missing	missing	36191	10	0.000276312	soil metagenome
JZ1_202101_bins_37 JZ2_201808_bins_10 JZ2_201901_bins_130 JZ2_201907_bins_186 JZ2_201912_bins_68 JZ2_202007_bins_144 JZ2_202101_bins_52	O1	SRR3508970.4080.1;size=10;tax=Bacteria;	SRR3508970	Soil	missing	missing	36191	10	0.000276312	soil metagenome
ZMQR_201803_bins_22	O1	SRR3508970.4080.1;size=10;tax=Bacteria;	SRR3508970	Soil	missing	missing	36191	10	0.000276312	soil metagenome
GCA_003576975.1 GCA_008363195.1	O1	SRR2087145.3271.1;size=2;tax=Bacteria;	SRR2087145	Soil	39.51	106.55	7241	2	0.000276205	soil metagenome
GCA_014338045.1	O1	SRR2087145.3271.1;size=2;tax=Bacteria;	SRR2087145	Soil	39.51	106.55	7241	2	0.000276205	soil metagenome
JZ1_202101_bins_107 JZ2_202007_bins_101 JZ2_202101_bins_2	O1	SRR5638450.5410.1;size=35;tax=Bacteria;	SRR5638450	Soil	23.1605	113.345	126784	35	0.00027606	soil metagenome
GCA_016783825.1	O4	SRR2136240.14513.1;size=10;tax=Bacteria;	SRR2136240	Aquatic	44.6667	-125.1	36324	10	0.0002753	marine metagenome
JZ1_202101_bins_107 JZ2_202007_bins_101 JZ2_202101_bins_2	O1	SRR5155606.2581.1;size=10;tax=Bacteria;	SRR5155606	Soil	26.56	112.6	36433	10	0.000274476	soil metagenome
GCA_016783825.1	O4	SRR1824371.21878.1;size=20;tax=Bacteria;	SRR1824371	Aquatic	44.6671	-125.1	73033	20	0.000273849	marine metagenome
GCA_003576975.1 GCA_008363195.1	O1	ERR1449923.75043.1;size=67;tax=Bacteria;	ERR1449923	Other	21.6085	39.0922	244733	67	0.000273768	metagenome
JZ1_202101_bins_37 JZ2_201808_bins_10 JZ2_201901_bins_130 JZ2_201907_bins_186 JZ2_201912_bins_68 JZ2_202007_bins_144 JZ2_202101_bins_52	O1	ERR1449923.75043.1;size=67;tax=Bacteria;	ERR1449923	Other	21.6085	39.0922	244733	67	0.000273768	metagenome
ZMQR_201803_bins_22	O1	ERR1449923.75043.1;size=67;tax=Bacteria;	ERR1449923	Other	21.6085	39.0922	244733	67	0.000273768	metagenome
GCA_003576975.1 GCA_008363195.1	O1	ERR1449946.173628.1;size=50;tax=Bacteria;	ERR1449946	Other	21.6085	39.0922	183205	50	0.000272918	metagenome
GCA_014338045.1	O1	ERR1449946.173628.1;size=50;tax=Bacteria;	ERR1449946	Other	21.6085	39.0922	183205	50	0.000272918	metagenome
JZ1_202101_bins_37 JZ2_201808_bins_10 JZ2_201901_bins_130 JZ2_201907_bins_186 JZ2_201912_bins_68 JZ2_202007_bins_144 JZ2_202101_bins_52	O1	ERR1449946.173628.1;size=50;tax=Bacteria;	ERR1449946	Other	21.6085	39.0922	183205	50	0.000272918	metagenome
ZMQR_201803_bins_22	O1	ERR1449946.173628.1;size=50;tax=Bacteria;	ERR1449946	Other	21.6085	39.0922	183205	50	0.000272918	metagenome
JZ2_201705_bins_85	O3	SRR2059668.6288.1;size=10;tax=Bacteria;	SRR2059668	Hydrothermal_system	40.3916	-119.225	36646	10	0.000272881	hot springs metagenome
JZ1_202101_bins_107 JZ2_202007_bins_101 JZ2_202101_bins_2	O1	SRR3344180.13724.1;size=11;tax=Bacteria;	SRR3344180	Soil	31.22	107.46	40481	11	0.000271732	soil metagenome
GCA_011389025.1	O3	SRR900432.7577.2;size=2;tax=Bacteria;SRR900432.3231.2;size=1;tax=Bacteria;	SRR900432	Hydrothermal_system	44.2907	-110.51	11050	3	0.000271493	hot springs metagenome
JZ1_202101_bins_107 JZ2_202007_bins_101 JZ2_202101_bins_2	O1	SRR8599558.25352.1;size=6;tax=Bacteria;	SRR8599558	Other	30.37	-120.58	22142	6	0.000270978	sludge metagenome
JZ1_202101_bins_37 JZ2_201808_bins_10 JZ2_201901_bins_130 JZ2_201907_bins_186 JZ2_201912_bins_68 JZ2_202007_bins_144 JZ2_202101_bins_52	O1	SRR8474974.21427.1;size=9;tax=Bacteria;	SRR8474974	Other	39.93	116.21	33279	9	0.000270441	metagenome
ZMQR_201803_bins_22	O1	SRR8474974.21427.1;size=9;tax=Bacteria;	SRR8474974	Other	39.93	116.21	33279	9	0.000270441	metagenome
GCA_016783825.1	O4	SRR1647971.16221.1;size=12;tax=Bacteria;	SRR1647971	Sediment	40.8115	-124.611	44423	12	0.00027013	marine sediment metagenome
GCA_016783825.1	O4	SRR1980016.9274.3;size=2;tax=Bacteria;	SRR1980016	Plant-associated	29.5492	34.9563	7436	2	0.000268962	plant metagenome
GCA_003576975.1 GCA_008363195.1	O1	SRR8301337.7273.1;size=12;tax=Bacteria;	SRR8301337	Other	25.7278	-100.084	44780	12	0.000267977	activated sludge metagenome
GCA_014338045.1	O1	SRR8301337.7273.1;size=12;tax=Bacteria;	SRR8301337	Other	25.7278	-100.084	44780	12	0.000267977	activated sludge metagenome
GCA_003576975.1 GCA_008363195.1	O1	ERR1449933.41000.1;size=163;tax=Bacteria;	ERR1449933	Other	21.6085	39.0922	614102	163	0.000265428	metagenome
GCA_014338045.1	O1	ERR1449933.41000.1;size=163;tax=Bacteria;	ERR1449933	Other	21.6085	39.0922	614102	163	0.000265428	metagenome
JZ1_202101_bins_37 JZ2_201808_bins_10 JZ2_201901_bins_130 JZ2_201907_bins_186 JZ2_201912_bins_68 JZ2_202007_bins_144 JZ2_202101_bins_52	O1	ERR1449933.41000.1;size=163;tax=Bacteria;	ERR1449933	Other	21.6085	39.0922	614102	163	0.000265428	metagenome
ZMQR_201803_bins_22	O1	ERR1449933.41000.1;size=163;tax=Bacteria;	ERR1449933	Other	21.6085	39.0922	614102	163	0.000265428	metagenome
GCA_003576975.1 GCA_008363195.1	O1	ERR1449944.33163.1;size=49;tax=Bacteria;	ERR1449944	Other	21.6085	39.0922	184836	49	0.0002651	metagenome
GCA_014338045.1	O1	ERR1449944.33163.1;size=49;tax=Bacteria;	ERR1449944	Other	21.6085	39.0922	184836	49	0.0002651	metagenome
JZ1_202101_bins_37 JZ2_201808_bins_10 JZ2_201901_bins_130 JZ2_201907_bins_186 JZ2_201912_bins_68 JZ2_202007_bins_144 JZ2_202101_bins_52	O1	ERR1449944.33163.1;size=49;tax=Bacteria;	ERR1449944	Other	21.6085	39.0922	184836	49	0.0002651	metagenome
ZMQR_201803_bins_22	O1	ERR1449944.33163.1;size=49;tax=Bacteria;	ERR1449944	Other	21.6085	39.0922	184836	49	0.0002651	metagenome
JZ2_201705_bins_85	O3	ERR3346732.7034.1;size=15;tax=Bacteria;	ERR3346732	Hydrothermal_system	33.2236	78.3286	56604	15	0.000264999	hot springs metagenome
GCA_001771235.1	O3	SRR2953787.728.1;size=6;tax=Bacteria;	SRR2953787	Sediment	29.4912	-89.9113	22750	6	0.000263736	sediment metagenome
GCA_001771235.1	O3	SRR1623098.75771.1;size=20;tax=Bacteria;	SRR1623098	Sediment	32.5576	-80.4365	75967	20	0.000263272	marine sediment metagenome
GCA_013152225.1	O2	DRR014144.23950.3;size=6;tax=Bacteria;	DRR014144	Other	missing	missing	22886	6	0.000262169	ecological metagenomes
GCA_016783825.1	O4	SRR4238993.8909.1;size=2;tax=Bacteria;	SRR4238993	Aquatic	48.35	-123.3	7630	2	0.000262123	marine metagenome
JZ1_202101_bins_107 JZ2_202007_bins_101 JZ2_202101_bins_2	O1	SRR6050431.17260.1;size=8;tax=Bacteria;	SRR6050431	Soil	31.65	119.467	30588	8	0.00026154	soil metagenome
GCA_001771235.1	O3	SRR2955014.4849.1;size=7;tax=Bacteria;	SRR2955014	Animal-associated	39.9833	-82.9833	27095	7	0.00025835	gut metagenome
GCA_003576975.1 GCA_008363195.1	O1	ERR1449956.76089.1;size=56;tax=Bacteria;	ERR1449956	Other	21.6085	39.0922	218921	56	0.0002558	metagenome
GCA_014338045.1	O1	ERR1449956.76089.1;size=56;tax=Bacteria;	ERR1449956	Other	21.6085	39.0922	218921	56	0.0002558	metagenome
JZ1_202101_bins_37 JZ2_201808_bins_10 JZ2_201901_bins_130 JZ2_201907_bins_186 JZ2_201912_bins_68 JZ2_202007_bins_144 JZ2_202101_bins_52	O1	ERR1449956.76089.1;size=56;tax=Bacteria;	ERR1449956	Other	21.6085	39.0922	218921	56	0.0002558	metagenome
ZMQR_201803_bins_22	O1	ERR1449956.76089.1;size=56;tax=Bacteria;	ERR1449956	Other	21.6085	39.0922	218921	56	0.0002558	metagenome
GCA_003576975.1 GCA_008363195.1	O1	ERR1449932.30903.1;size=53;tax=Bacteria;	ERR1449932	Other	21.6085	39.0922	208354	53	0.000254375	metagenome
GCA_014338045.1	O1	ERR1449932.30903.1;size=53;tax=Bacteria;	ERR1449932	Other	21.6085	39.0922	208354	53	0.000254375	metagenome
JZ1_202101_bins_37 JZ2_201808_bins_10 JZ2_201901_bins_130 JZ2_201907_bins_186 JZ2_201912_bins_68 JZ2_202007_bins_144 JZ2_202101_bins_52	O1	ERR1449932.30903.1;size=53;tax=Bacteria;	ERR1449932	Other	21.6085	39.0922	208354	53	0.000254375	metagenome
ZMQR_201803_bins_22	O1	ERR1449932.30903.1;size=53;tax=Bacteria;	ERR1449932	Other	21.6085	39.0922	208354	53	0.000254375	metagenome
GCA_003576975.1 GCA_008363195.1	O1	ERR1449935.118237.1;size=57;tax=Bacteria;	ERR1449935	Other	21.6085	39.0922	224548	57	0.000253843	metagenome
JZ1_202101_bins_37 JZ2_201808_bins_10 JZ2_201901_bins_130 JZ2_201907_bins_186 JZ2_201912_bins_68 JZ2_202007_bins_144 JZ2_202101_bins_52	O1	ERR1449935.118237.1;size=57;tax=Bacteria;	ERR1449935	Other	21.6085	39.0922	224548	57	0.000253843	metagenome
ZMQR_201803_bins_22	O1	ERR1449935.118237.1;size=57;tax=Bacteria;	ERR1449935	Other	21.6085	39.0922	224548	57	0.000253843	metagenome
GCA_001771235.1	O3	SRR2954095.9098.1;size=3;tax=Bacteria;	SRR2954095	Sediment	29.4743	-89.8564	11839	3	0.0002534	sediment metagenome
GCA_016783825.1	O4	SRR1623093.3158.1;size=6;tax=Bacteria;	SRR1623093	Sediment	34.7221	-76.6798	23712	6	0.000253036	marine sediment metagenome
GCA_016783825.1	O4	SRR6451997.21256.1;size=3;tax=Bacteria;	SRR6451997	Sediment	33.789	-118.668	11906	3	0.000251974	sediment metagenome
JZ1_202101_bins_107 JZ2_202007_bins_101 JZ2_202101_bins_2	O1	SRR2911405.2643.1;size=6;tax=Bacteria;	SRR2911405	Soil	30.39	112.94	23861	6	0.000251456	soil metagenome
GCA_016783825.1	O4	SRR1553237.5650.2;size=3;tax=Bacteria;	SRR1553237	Aquatic	40.968	-124.226	11940	3	0.000251256	aquatic metagenome
GCA_014338045.1	O1	SRR8737828.25732.1;size=5;tax=Bacteria;	SRR8737828	Soil	missing	missing	23903	6	0.000251015	soil metagenome
JZ1_202101_bins_107 JZ2_202007_bins_101 JZ2_202101_bins_2	O1	SRR8737828.16933.1;size=6;tax=Bacteria;	SRR8737828	Soil	missing	missing	23903	6	0.000251015	soil metagenome
GCA_003576975.1 GCA_008363195.1	O1	SRR8301338.21907.1;size=17;tax=Bacteria;	SRR8301338	Other	25.7278	-100.084	68235	17	0.000249139	activated sludge metagenome
GCA_014338045.1	O1	SRR8301338.21907.1;size=17;tax=Bacteria;	SRR8301338	Other	25.7278	-100.084	68235	17	0.000249139	activated sludge metagenome
GCA_013152225.1	O2	SRR1221295.8701.2;size=2;tax=Bacteria;Marinimicrobia;Marinimicrobia_genera_incertae_sedis;Marinimicrobia_genera_incertae_sedis;Marinimicrobia_genera_incertae_sedis;Marinimicrobia_genera_incertae_sedis;	SRR1221295	Soil	missing	missing	8035	2	0.000248911	soil metagenome
JZ1_202101_bins_107 JZ2_202007_bins_101 JZ2_202101_bins_2	O1	SRR6050426.27519.1;size=7;tax=Bacteria;	SRR6050426	Soil	31.65	119.467	28212	7	0.000248121	soil metagenome
GCA_014338045.1	O1	SRR5500394.474206.1;size=63;tax=Bacteria;	SRR5500394	Aquatic	missing	missing	254378	63	0.000247663	freshwater metagenome
JZ1_202101_bins_107 JZ2_202007_bins_101 JZ2_202101_bins_2	O1	SRR2428632.5100.1;size=7;tax=Bacteria;	SRR2428632	Soil	30.39	112.94	28277	7	0.000247551	soil metagenome
GCA_003576975.1 GCA_008363195.1	O1	ERR1449922.84033.1;size=59;tax=Bacteria;	ERR1449922	Other	21.6085	39.0922	239698	59	0.000246143	metagenome
GCA_014338045.1	O1	ERR1449922.84033.1;size=59;tax=Bacteria;	ERR1449922	Other	21.6085	39.0922	239698	59	0.000246143	metagenome
JZ1_202101_bins_37 JZ2_201808_bins_10 JZ2_201901_bins_130 JZ2_201907_bins_186 JZ2_201912_bins_68 JZ2_202007_bins_144 JZ2_202101_bins_52	O1	ERR1449922.84033.1;size=59;tax=Bacteria;	ERR1449922	Other	21.6085	39.0922	239698	59	0.000246143	metagenome
ZMQR_201803_bins_22	O1	ERR1449922.84033.1;size=59;tax=Bacteria;	ERR1449922	Other	21.6085	39.0922	239698	59	0.000246143	metagenome
GCA_016783825.1	O4	SRR7610905.7642.1;size=3;tax=Bacteria;	SRR7610905	Sediment	16.3849	119.925	12273	3	0.000244439	marine sediment metagenome
GCA_016783825.1	O4	SRR1553227.2706.2;size=2;tax=Bacteria;	SRR1553227	Aquatic	40.968	-124.226	8206	2	0.000243724	aquatic metagenome
GCA_016783825.1	O4	SRR6452105.20143.1;size=6;tax=Bacteria;	SRR6452105	Sediment	33.8197	-118.669	24787	6	0.000242062	sediment metagenome
GCA_013152225.1	O2	SRR2953836.1505.1;size=2;tax=Bacteria;	SRR2953836	Sediment	29.4623	-89.8729	8269	2	0.000241867	sediment metagenome
JZ1_202101_bins_107 JZ2_202007_bins_101 JZ2_202101_bins_2	O1	SRR8599598.4392.1;size=4;tax=Bacteria;	SRR8599598	Other	30.21	-120.42	16553	4	0.000241648	sludge metagenome
GCA_003576975.1 GCA_008363195.1	O1	SRR5519643.3482.1;size=20;tax=Bacteria;	SRR5519643	Soil	39	116	83141	20	0.000240555	soil metagenome
GCA_014338045.1	O1	SRR5519643.3482.1;size=20;tax=Bacteria;	SRR5519643	Soil	39	116	83141	20	0.000240555	soil metagenome
JZ1_202101_bins_107 JZ2_202007_bins_101 JZ2_202101_bins_2	O1	SRR6050418.28594.1;size=8;tax=Bacteria;	SRR6050418	Soil	31.65	119.467	33404	8	0.000239492	soil metagenome
GCA_003576975.1 GCA_008363195.1	O1	ERR1449921.56977.1;size=57;tax=Bacteria;	ERR1449921	Other	21.6085	39.0922	238677	57	0.000238816	metagenome
GCA_014338045.1	O1	ERR1449921.56977.1;size=57;tax=Bacteria;	ERR1449921	Other	21.6085	39.0922	238677	57	0.000238816	metagenome
JZ1_202101_bins_37 JZ2_201808_bins_10 JZ2_201901_bins_130 JZ2_201907_bins_186 JZ2_201912_bins_68 JZ2_202007_bins_144 JZ2_202101_bins_52	O1	ERR1449921.56977.1;size=57;tax=Bacteria;	ERR1449921	Other	21.6085	39.0922	238677	57	0.000238816	metagenome
JZ1_202101_bins_37 JZ2_201808_bins_10 JZ2_201901_bins_130 JZ2_201907_bins_186 JZ2_201912_bins_68 JZ2_202007_bins_144 JZ2_202101_bins_52	O1	ERR1449921.56977.1;size=57;tax=Bacteria;	ERR1449921	Other	21.6085	39.0922	238677	57	0.000238816	metagenome
ZMQR_201803_bins_22	O1	ERR1449921.56977.1;size=57;tax=Bacteria;	ERR1449921	Other	21.6085	39.0922	238677	57	0.000238816	metagenome
GCA_013359425.1	O1	SRR8737779.4771.1;size=8;tax=Bacteria;	SRR8737779	Soil	missing	missing	33623	8	0.000237932	soil metagenome
GCA_003576975.1 GCA_008363195.1	O1	SRR6374611.3288.1;size=9;tax=Bacteria;SRR6374611.42760.1;size=6;tax=Bacteria;	SRR6374611	Other	missing	missing	63268	15	0.000237087	bioreactor metagenome
GCA_014338045.1	O1	SRR6374611.42760.1;size=6;tax=Bacteria;	SRR6374611	Other	missing	missing	63268	15	0.000237087	bioreactor metagenome
GCA_016783825.1	O4	SRR4241231.5548.1;size=2;tax=Bacteria;	SRR4241231	Aquatic	48.35	-123.3	8442	2	0.000236911	marine metagenome
GCA_016783825.1	O4	SRR4241246.9017.1;size=5;tax=Bacteria;	SRR4241246	Aquatic	48.35	-123.3	21107	5	0.000236888	marine metagenome
GCA_003576975.1 GCA_008363195.1	O1	ERR1449920.46133.1;size=104;tax=Bacteria;	ERR1449920	Other	21.6085	39.0922	441933	104	0.00023533	metagenome
GCA_014338045.1	O1	ERR1449920.46133.1;size=104;tax=Bacteria;	ERR1449920	Other	21.6085	39.0922	441933	104	0.00023533	metagenome
JZ1_202101_bins_37 JZ2_201808_bins_10 JZ2_201901_bins_130 JZ2_201907_bins_186 JZ2_201912_bins_68 JZ2_202007_bins_144 JZ2_202101_bins_52	O1	ERR1449920.46133.1;size=104;tax=Bacteria;	ERR1449920	Other	21.6085	39.0922	441933	104	0.00023533	metagenome
ZMQR_201803_bins_22	O1	ERR1449920.46133.1;size=104;tax=Bacteria;	ERR1449920	Other	21.6085	39.0922	441933	104	0.00023533	metagenome
GCA_003576975.1 GCA_008363195.1	O1	ERR2740641.8458.1;size=14;tax=Bacteria;	ERR2740641	Animal-associated	missing	missing	59512	14	0.000235247	vaginal metagenome
GCA_014338045.1	O1	ERR2740641.8458.1;size=14;tax=Bacteria;	ERR2740641	Animal-associated	missing	missing	59512	14	0.000235247	vaginal metagenome
JZ1_202101_bins_37 JZ2_201808_bins_10 JZ2_201901_bins_130 JZ2_201907_bins_186 JZ2_201912_bins_68 JZ2_202007_bins_144 JZ2_202101_bins_52	O1	ERR2740641.8458.1;size=14;tax=Bacteria;	ERR2740641	Animal-associated	missing	missing	59512	14	0.000235247	vaginal metagenome
ZMQR_201803_bins_22	O1	ERR2740641.8458.1;size=14;tax=Bacteria;	ERR2740641	Animal-associated	missing	missing	59512	14	0.000235247	vaginal metagenome
GCA_016783825.1	O4	SRR4241239.11220.1;size=5;tax=Bacteria;	SRR4241239	Aquatic	48.35	-123.3	21283	5	0.000234929	marine metagenome
GCA_016783825.1	O4	SRR6452052.16204.1;size=4;tax=Bacteria;	SRR6452052	Sediment	33.8435	-118.689	17054	4	0.000234549	sediment metagenome
GCA_003576975.1 GCA_008363195.1	O1	SRR2004054.7769.1;size=15;tax=Bacteria;	SRR2004054	Soil	39.73	115.95	64105	15	0.000233991	soil metagenome
JZ1_202101_bins_37 JZ2_201808_bins_10 JZ2_201901_bins_130 JZ2_201907_bins_186 JZ2_201912_bins_68 JZ2_202007_bins_144 JZ2_202101_bins_52	O1	SRR2004054.7769.1;size=15;tax=Bacteria;	SRR2004054	Soil	39.73	115.95	64105	15	0.000233991	soil metagenome
ZMQR_201803_bins_22	O1	SRR2004054.7769.1;size=15;tax=Bacteria;	SRR2004054	Soil	39.73	115.95	64105	15	0.000233991	soil metagenome
GCA_003576975.1 GCA_008363195.1	O1	SRR1825375.7769.1;size=15;tax=Bacteria;	SRR1825375	Other	40.01	105.2	64217	15	0.000233583	activated sludge metagenome
JZ1_202101_bins_37 JZ2_201808_bins_10 JZ2_201901_bins_130 JZ2_201907_bins_186 JZ2_201912_bins_68 JZ2_202007_bins_144 JZ2_202101_bins_52	O1	SRR1825375.7769.1;size=15;tax=Bacteria;	SRR1825375	Other	40.01	105.2	64217	15	0.000233583	activated sludge metagenome
ZMQR_201803_bins_22	O1	SRR1825375.7769.1;size=15;tax=Bacteria;	SRR1825375	Other	40.01	105.2	64217	15	0.000233583	activated sludge metagenome
JZ1_202101_bins_107 JZ2_202007_bins_101 JZ2_202101_bins_2	O1	SRR5809716.7159.1;size=10;tax=Bacteria;	SRR5809716	Other	1.3483	103.683	42985	10	0.000232639	bioreactor metagenome
GCA_003576975.1 GCA_008363195.1	O1	SRR8301333.59194.1;size=12;tax=Bacteria;	SRR8301333	Other	25.7278	-100.084	51594	12	0.000232585	activated sludge metagenome
GCA_016783825.1	O4	SRR1623154.54874.1;size=36;tax=Bacteria;	SRR1623154	Sediment	34.7221	-76.6798	154882	36	0.000232435	marine sediment metagenome
GCA_016783825.1	O4	SRR7610931.5354.1;size=5;tax=Bacteria;	SRR7610931	Sediment	16.3849	119.925	21574	5	0.00023176	marine sediment metagenome
GCA_016783825.1	O4	SRR1553274.16799.2;size=3;tax=Bacteria;	SRR1553274	Aquatic	40.968	-124.226	12991	3	0.000230929	aquatic metagenome
GCA_003576975.1 GCA_008363195.1	O1	ERR1449957.13903.1;size=49;tax=Bacteria;	ERR1449957	Other	21.6085	39.0922	213223	49	0.000229806	metagenome
GCA_014338045.1	O1	ERR1449957.13903.1;size=49;tax=Bacteria;	ERR1449957	Other	21.6085	39.0922	213223	49	0.000229806	metagenome
JZ1_202101_bins_37 JZ2_201808_bins_10 JZ2_201901_bins_130 JZ2_201907_bins_186 JZ2_201912_bins_68 JZ2_202007_bins_144 JZ2_202101_bins_52	O1	ERR1449957.13903.1;size=49;tax=Bacteria;	ERR1449957	Other	21.6085	39.0922	213223	49	0.000229806	metagenome
ZMQR_201803_bins_22	O1	ERR1449957.13903.1;size=49;tax=Bacteria;	ERR1449957	Other	21.6085	39.0922	213223	49	0.000229806	metagenome
GCA_003576975.1 GCA_008363195.1	O1	SRR8737707.7507.1;size=8;tax=Bacteria;	SRR8737707	Soil	missing	missing	35077	8	0.00022807	soil metagenome
GCA_013359385.1	O1	SRR8737707.7507.1;size=8;tax=Bacteria;	SRR8737707	Soil	missing	missing	35077	8	0.00022807	soil metagenome
GCA_014338045.1	O1	SRR8737707.7507.1;size=8;tax=Bacteria;	SRR8737707	Soil	missing	missing	35077	8	0.00022807	soil metagenome
JZ1_202101_bins_107 JZ2_202007_bins_101 JZ2_202101_bins_2	O1	SRR8737707.8160.1;size=8;tax=Bacteria;	SRR8737707	Soil	missing	missing	35077	8	0.00022807	soil metagenome
JZ1_202101_bins_107 JZ2_202007_bins_101 JZ2_202101_bins_2	O1	SRR6387947.16452.1;size=13;tax=Bacteria;	SRR6387947	Soil	24.7	106.5	57277	13	0.000226967	soil metagenome
GCA_016783825.1	O4	SRR6171665.21701.1;size=28;tax=Bacteria;	SRR6171665	Sediment	29.0003	-87.5074	123453	28	0.000226807	marine sediment metagenome
JZ1_202101_bins_107 JZ2_202007_bins_101 JZ2_202101_bins_2	O1	SRR8737777.16479.1;size=9;tax=Bacteria;	SRR8737777	Soil	missing	missing	39950	9	0.000225282	soil metagenome
GCA_016783825.1	O4	SRR6452025.7411.1;size=4;tax=Bacteria;	SRR6452025	Sediment	33.7888	-118.667	17761	4	0.000225213	sediment metagenome
GCA_003576975.1 GCA_008363195.1	O1	SRR8737790.9598.1;size=5;tax=Bacteria;	SRR8737790	Soil	missing	missing	22274	5	0.000224477	soil metagenome
GCA_014338045.1	O1	SRR8737790.9598.1;size=5;tax=Bacteria;	SRR8737790	Soil	missing	missing	22274	5	0.000224477	soil metagenome
GCA_016783825.1	O4	SRR1824408.15239.1;size=11;tax=Bacteria;	SRR1824408	Aquatic	44.6671	-125.1	49039	11	0.000224311	marine metagenome
JZ1_202101_bins_107 JZ2_202007_bins_101 JZ2_202101_bins_2	O1	SRR2127248.22568.1;size=11;tax=Bacteria;	SRR2127248	Soil	31.64	120.74	49319	11	0.000223038	soil metagenome
GCA_003576975.1 GCA_008363195.1	O1	SRR3664121.7034.2;size=2;tax=Bacteria;	SRR3664121	Soil	missing	missing	8971	2	0.000222941	soil metagenome
GCA_014338045.1	O1	SRR3664121.7034.2;size=2;tax=Bacteria;	SRR3664121	Soil	missing	missing	8971	2	0.000222941	soil metagenome
JZ1_202101_bins_107 JZ2_202007_bins_101 JZ2_202101_bins_2	O1	SRR8737803.19254.1;size=6;tax=Bacteria;	SRR8737803	Soil	missing	missing	26950	6	0.000222635	soil metagenome
JZ1_202101_bins_107 JZ2_202007_bins_101 JZ2_202101_bins_2	O1	SRR8599574.15738.1;size=4;tax=Bacteria;	SRR8599574	Other	30.49	-120.55	18020	4	0.000221976	sludge metagenome
GCA_016783825.1	O4	SRR6172063.19640.1;size=5;tax=Bacteria;	SRR6172063	Sediment	19.3701	-92.3172	22556	5	0.000221671	marine sediment metagenome
JZ1_202101_bins_107 JZ2_202007_bins_101 JZ2_202101_bins_2	O1	SRR3343927.289.1;size=4;tax=Bacteria;	SRR3343927	Soil	31.53	107.77	18063	4	0.000221447	soil metagenome
JZ2_201705_bins_85	O3	SRR2059442.11201.1;size=8;tax=Bacteria;	SRR2059442	Hydrothermal_system	40.5156	-119.199	36218	8	0.000220885	hot springs metagenome
GCA_016783825.1	O4	SRR1824382.28709.1;size=13;tax=Bacteria;	SRR1824382	Aquatic	44.5684	-125.153	59423	13	0.000218771	marine metagenome
GCA_016783825.1	O4	SRR6452124.1450.1;size=5;tax=Bacteria;	SRR6452124	Sediment	33.7891	-118.668	22865	5	0.000218675	sediment metagenome
JZ1_202101_bins_107 JZ2_202007_bins_101 JZ2_202101_bins_2	O1	SRR7646210.15124.1;size=2;tax=Bacteria;	SRR7646210	Soil	31.03	121.6	9182	2	0.000217817	soil metagenome
GCA_016783825.1	O4	SRR6452039.7183.1;size=6;tax=Bacteria;	SRR6452039	Sediment	33.7891	-118.668	27609	6	0.00021732	sediment metagenome
GCA_003576975.1 GCA_008363195.1	O1	SRR5885315.10227.1;size=8;tax=Bacteria;	SRR5885315	Other	39.9	116.3	37030	8	0.000216041	activated sludge metagenome
GCA_014338045.1	O1	SRR5885315.10227.1;size=8;tax=Bacteria;	SRR5885315	Other	39.9	116.3	37030	8	0.000216041	activated sludge metagenome
JZ1_202101_bins_107 JZ2_202007_bins_101 JZ2_202101_bins_2	O1	SRR2127257.8411.1;size=11;tax=Bacteria;	SRR2127257	Soil	31.64	120.74	51117	11	0.000215193	soil metagenome
GCA_016783825.1	O4	SRR2073900.2638.2;size=2;tax=Bacteria;	SRR2073900	Aquatic	48.6	-123.5	9343	2	0.000214064	marine metagenome
JZ1_202101_bins_107 JZ2_202007_bins_101 JZ2_202101_bins_2	O1	SRR2127246.13065.1;size=11;tax=Bacteria;	SRR2127246	Soil	31.64	120.74	51636	11	0.00021303	soil metagenome
JZ1_202101_bins_107 JZ2_202007_bins_101 JZ2_202101_bins_2	O1	SRR6050415.11115.1;size=5;tax=Bacteria;	SRR6050415	Soil	31.65	119.467	23603	5	0.000211837	soil metagenome
GCA_003576975.1 GCA_008363195.1	O1	SRR8737828.25732.1;size=5;tax=Bacteria;	SRR8737828	Soil	missing	missing	23903	5	0.000209179	soil metagenome
GCA_013359385.1	O1	SRR8737828.25732.1;size=5;tax=Bacteria;	SRR8737828	Soil	missing	missing	23903	5	0.000209179	soil metagenome
GCA_016783825.1	O4	DRR095252.20312.1;size=4;tax=Bacteria;	DRR095252	Aquatic	39.1957	141.535	19125	4	0.00020915	estuary metagenome
GCA_016783825.1	O4	SRR4241218.2770.1;size=2;tax=Bacteria;	SRR4241218	Aquatic	48.35	-123.3	9567	2	0.000209052	marine metagenome
GCA_016783825.1	O4	SRR6172160.5145.1;size=3;tax=Bacteria;	SRR6172160	Sediment	20.0089	-92.3865	14459	3	0.000207483	marine sediment metagenome
GCA_003576975.1 GCA_008363195.1	O1	SRR8301342.60146.1;size=10;tax=Bacteria;	SRR8301342	Other	25.7278	-100.084	48314	10	0.000206979	activated sludge metagenome
GCA_014338045.1	O1	SRR8301342.60146.1;size=10;tax=Bacteria;	SRR8301342	Other	25.7278	-100.084	48314	10	0.000206979	activated sludge metagenome
GCA_013152225.1	O2	SRR2032945.96393.1;size=5;tax=Bacteria;	SRR2032945	Soil	-4.69245	-37.3521	24214	5	0.000206492	soil metagenome
JZ1_202101_bins_107 JZ2_202007_bins_101 JZ2_202101_bins_2	O1	SRR2428634.8072.1;size=7;tax=Bacteria;	SRR2428634	Soil	30.39	112.94	33927	7	0.000206325	soil metagenome
GCA_003576975.1 GCA_008363195.1	O1	ERR1449925.249654.1;size=43;tax=Bacteria;	ERR1449925	Other	21.6085	39.0922	209712	43	0.000205043	metagenome
GCA_014338045.1	O1	ERR1449925.249654.1;size=43;tax=Bacteria;	ERR1449925	Other	21.6085	39.0922	209712	43	0.000205043	metagenome
JZ1_202101_bins_37 JZ2_201808_bins_10 JZ2_201901_bins_130 JZ2_201907_bins_186 JZ2_201912_bins_68 JZ2_202007_bins_144 JZ2_202101_bins_52	O1	ERR1449925.249654.1;size=43;tax=Bacteria;	ERR1449925	Other	21.6085	39.0922	209712	43	0.000205043	metagenome
ZMQR_201803_bins_22	O1	ERR1449925.249654.1;size=43;tax=Bacteria;	ERR1449925	Other	21.6085	39.0922	209712	43	0.000205043	metagenome
GCA_016783825.1	O4	SRR1647967.38930.1;size=12;tax=Bacteria;	SRR1647967	Sediment	44.5701	-125.147	58560	12	0.000204918	marine sediment metagenome
JZ1_202101_bins_107 JZ2_202007_bins_101 JZ2_202101_bins_2	O1	SRR8301223.58690.1;size=8;tax=Bacteria;	SRR8301223	Other	18.3986	109.745	39155	8	0.000204316	activated sludge metagenome
GCA_003576975.1 GCA_008363195.1	O1	SRR5902294.15671.1;size=6;tax=Bacteria;	SRR5902294	Aquatic	39.9	116.3	29377	6	0.000204241	wastewater metagenome
GCA_014338045.1	O1	SRR5902294.15671.1;size=6;tax=Bacteria;	SRR5902294	Aquatic	39.9	116.3	29377	6	0.000204241	wastewater metagenome
JZ1_202101_bins_107 JZ2_202007_bins_101 JZ2_202101_bins_2	O1	SRR7646207.14689.1;size=2;tax=Bacteria;	SRR7646207	Soil	31.03	121.59	9806	2	0.000203957	soil metagenome
GCA_003576975.1 GCA_008363195.1	O1	DRR072516.19422.1;size=14;tax=Bacteria;	DRR072516	Other	39.88	-88.93	69402	14	0.000201723	sludge metagenome
GCA_014338045.1	O1	DRR072516.19422.1;size=14;tax=Bacteria;	DRR072516	Other	39.88	-88.93	69402	14	0.000201723	sludge metagenome
JZ1_202101_bins_37 JZ2_201808_bins_10 JZ2_201901_bins_130 JZ2_201907_bins_186 JZ2_201912_bins_68 JZ2_202007_bins_144 JZ2_202101_bins_52	O1	DRR072516.19422.1;size=14;tax=Bacteria;	DRR072516	Other	39.88	-88.93	69402	14	0.000201723	sludge metagenome
ZMQR_201803_bins_22	O1	DRR072516.19422.1;size=14;tax=Bacteria;	DRR072516	Other	39.88	-88.93	69402	14	0.000201723	sludge metagenome
JZ1_202101_bins_107 JZ2_202007_bins_101 JZ2_202101_bins_2	O1	SRR2027997.3664.1;size=2;tax=Bacteria;	SRR2027997	Soil	30.3	120.2	9917	2	0.000201674	soil metagenome
GCA_016783825.1	O4	SRR6172187.5297.1;size=2;tax=Bacteria;	SRR6172187	Sediment	19.4441	-93.8887	9952	2	0.000200965	marine sediment metagenome
JZ1_202101_bins_107 JZ2_202007_bins_101 JZ2_202101_bins_2	O1	SRR8271938.95799.1;size=30;tax=Bacteria;	SRR8271938	Aquatic	missing	missing	149966	30	0.000200045	wastewater metagenome
JZ1_202101_bins_107 JZ2_202007_bins_101 JZ2_202101_bins_2	O1	SRR2911398.26773.1;size=8;tax=Bacteria;	SRR2911398	Soil	30.39	112.94	40021	8	0.000199895	soil metagenome
GCA_016783825.1	O4	SRR1824416.33347.1;size=6;tax=Bacteria;	SRR1824416	Aquatic	44.6671	-125.1	30169	6	0.00019888	marine metagenome
GCA_003576975.1 GCA_008363195.1	O1	SRR5892557.3642.1;size=6;tax=Bacteria;	SRR5892557	Other	39.9	116.3	30332	6	0.000197811	sludge metagenome
GCA_014338045.1	O1	SRR5892557.3642.1;size=6;tax=Bacteria;	SRR5892557	Other	39.9	116.3	30332	6	0.000197811	sludge metagenome
JZ1_202101_bins_107 JZ2_202007_bins_101 JZ2_202101_bins_2	O1	SRR2911403.3003.1;size=5;tax=Bacteria;	SRR2911403	Soil	30.39	112.94	25498	5	0.000196094	soil metagenome
GCA_003576975.1 GCA_008363195.1	O1	SRR6667613.25842.1;size=2;tax=Bacteria;SRR6667613.26094.1;size=3;tax=Bacteria;	SRR6667613	Soil	37.59	118.62	25542	5	0.000195756	soil metagenome
GCA_014338045.1	O1	SRR6667613.25842.1;size=2;tax=Bacteria;	SRR6667613	Soil	37.59	118.62	25542	5	0.000195756	soil metagenome
GCA_014338045.1	O1	SRR6667613.26094.1;size=3;tax=Bacteria;	SRR6667613	Soil	37.59	118.62	25542	5	0.000195756	soil metagenome
GCA_016783825.1	O4	SRR1553251.16535.2;size=3;tax=Bacteria;	SRR1553251	Aquatic	40.968	-124.226	15437	3	0.000194338	aquatic metagenome
GCA_016783825.1	O4	SRR1553273.13651.2;size=3;tax=Bacteria;	SRR1553273	Aquatic	40.968	-124.226	15643	3	0.000191779	aquatic metagenome
GCA_003576975.1 GCA_008363195.1	O1	ERR578678.45718.1;size=21;tax=Bacteria;	ERR578678	Plant-associated	missing	missing	109609	21	0.00019159	Brassica oleracea var. botrytis
JZ1_202101_bins_107 JZ2_202007_bins_101 JZ2_202101_bins_2	O1	SRR6037873.23412.1;size=3;tax=Bacteria;	SRR6037873	Other	27.46	112.52	15726	3	0.000190767	Proteobacteria bacterium
JZ1_202101_bins_107 JZ2_202007_bins_101 JZ2_202101_bins_2	O1	SRR8737797.24586.1;size=6;tax=Bacteria;	SRR8737797	Soil	missing	missing	31538	6	0.000190247	soil metagenome
GCA_003576975.1 GCA_008363195.1	O1	SRR2059631.5195.1;size=6;tax=Bacteria;	SRR2059631	Hydrothermal_system	missing	missing	31655	6	0.000189544	hot springs metagenome
JZ1_202101_bins_107 JZ2_202007_bins_101 JZ2_202101_bins_2	O1	SRR2059631.1798.1;size=6;tax=Bacteria;	SRR2059631	Hydrothermal_system	missing	missing	31655	6	0.000189544	hot springs metagenome
JZ1_202101_bins_37 JZ2_201808_bins_10 JZ2_201901_bins_130 JZ2_201907_bins_186 JZ2_201912_bins_68 JZ2_202007_bins_144 JZ2_202101_bins_52	O1	SRR2059631.5195.1;size=6;tax=Bacteria;	SRR2059631	Hydrothermal_system	missing	missing	31655	6	0.000189544	hot springs metagenome
ZMQR_201803_bins_22	O1	SRR2059631.5195.1;size=6;tax=Bacteria;	SRR2059631	Hydrothermal_system	missing	missing	31655	6	0.000189544	hot springs metagenome
GCA_003576975.1 GCA_008363195.1	O1	SRR1916559.6160.1;size=2;tax=Bacteria;	SRR1916559	Other	47.3789	7.16497	10648	2	0.000187829	rock porewater metagenome
JZ1_202101_bins_37 JZ2_201808_bins_10 JZ2_201901_bins_130 JZ2_201907_bins_186 JZ2_201912_bins_68 JZ2_202007_bins_144 JZ2_202101_bins_52	O1	SRR1916559.6160.1;size=2;tax=Bacteria;	SRR1916559	Other	47.3789	7.16497	10648	2	0.000187829	rock porewater metagenome
ZMQR_201803_bins_22	O1	SRR1916559.6160.1;size=2;tax=Bacteria;	SRR1916559	Other	47.3789	7.16497	10648	2	0.000187829	rock porewater metagenome
GCA_013152225.1	O2	SRR5380188.33259.1;size=2;tax=Bacteria;	SRR5380188	Plant-associated	37.2204	-76.4013	10658	2	0.000187652	plant metagenome
JZ2_201709_bins_23	O3	SRR2059663.4281.1;size=6;tax=Bacteria;	SRR2059663	Hydrothermal_system	missing	missing	32024	6	0.000187359	hot springs metagenome
GCA_003576975.1 GCA_008363195.1	O1	SRR3508969.8022.1;size=8;tax=Bacteria;	SRR3508969	Soil	missing	missing	42801	8	0.000186912	soil metagenome
JZ1_202101_bins_37 JZ2_201808_bins_10 JZ2_201901_bins_130 JZ2_201907_bins_186 JZ2_201912_bins_68 JZ2_202007_bins_144 JZ2_202101_bins_52	O1	SRR3508969.8022.1;size=8;tax=Bacteria;	SRR3508969	Soil	missing	missing	42801	8	0.000186912	soil metagenome
ZMQR_201803_bins_22	O1	SRR3508969.8022.1;size=8;tax=Bacteria;	SRR3508969	Soil	missing	missing	42801	8	0.000186912	soil metagenome
JZ1_202101_bins_107 JZ2_202007_bins_101 JZ2_202101_bins_2	O1	SRR5124726.1745.1;size=8;tax=Bacteria;	SRR5124726	Aquatic	missing	missing	42935	8	0.000186328	aquatic metagenome
JZ1_202101_bins_107 JZ2_202007_bins_101 JZ2_202101_bins_2	O1	SRR6050235.12699.1;size=14;tax=Bacteria;	SRR6050235	Other	missing	missing	75335	14	0.000185837	Flavobacterium
JZ1_202101_bins_107 JZ2_202007_bins_101 JZ2_202101_bins_2	O1	SRR6050429.13457.1;size=6;tax=Bacteria;	SRR6050429	Soil	31.65	119.467	32367	6	0.000185374	soil metagenome
JZ1_202101_bins_107 JZ2_202007_bins_101 JZ2_202101_bins_2	O1	SRR2911376.10904.1;size=4;tax=Bacteria;	SRR2911376	Soil	30.44	112.73	21697	4	0.000184357	soil metagenome
GCA_001771235.1	O3	SRR1303676.4808.1;size=5;tax=Bacteria;	SRR1303676	Sediment	37.1	97.6	27209	5	0.000183763	sediment metagenome
GCA_016783825.1	O4	SRR6173625.5784.1;size=12;tax=Bacteria;	SRR6173625	Sediment	29.1228	-87.8677	65312	12	0.000183733	marine sediment metagenome
JZ1_202101_bins_107 JZ2_202007_bins_101 JZ2_202101_bins_2	O1	SRR7614734.44443.1;size=9;tax=Bacteria;	SRR7614734	Soil	34.79	109.38	49033	9	0.00018355	soil metagenome
GCA_011375275.1	O1	ERR1665257.42221.1;size=3;tax=Bacteria;ERR1665257.49701.1;size=5;tax=Bacteria;	ERR1665257	Hydrothermal_system	-3.7994	152.101	43651	8	0.000183272	hydrothermal vent metagenome
GCA_015490415.1	O1	ERR1665257.42221.1;size=3;tax=Bacteria;ERR1665257.49701.1;size=5;tax=Bacteria;	ERR1665257	Hydrothermal_system	-3.7994	152.101	43651	8	0.000183272	hydrothermal vent metagenome
GCA_015491795.1	O1	ERR1665257.42221.1;size=3;tax=Bacteria;ERR1665257.49701.1;size=5;tax=Bacteria;	ERR1665257	Hydrothermal_system	-3.7994	152.101	43651	8	0.000183272	hydrothermal vent metagenome
GCA_016783825.1	O4	SRR6452125.4332.1;size=2;tax=Bacteria;	SRR6452125	Sediment	33.7891	-118.668	10948	2	0.000182682	sediment metagenome
JZ1_202101_bins_107 JZ2_202007_bins_101 JZ2_202101_bins_2	O1	SRR8676179.25777.1;size=8;tax=Bacteria;	SRR8676179	Other	34.23	108.89	44049	8	0.000181616	metagenome
JZ1_202101_bins_107 JZ2_202007_bins_101 JZ2_202101_bins_2	O1	SRR2059629.2702.1;size=5;tax=Bacteria;	SRR2059629	Hydrothermal_system	missing	missing	27540	5	0.000181554	hot springs metagenome
GCA_003576975.1 GCA_008363195.1	O1	ERR1449934.81933.1;size=39;tax=Bacteria;	ERR1449934	Other	21.6085	39.0922	215241	39	0.000181192	metagenome
GCA_014338045.1	O1	ERR1449934.81933.1;size=39;tax=Bacteria;	ERR1449934	Other	21.6085	39.0922	215241	39	0.000181192	metagenome
JZ1_202101_bins_37 JZ2_201808_bins_10 JZ2_201901_bins_130 JZ2_201907_bins_186 JZ2_201912_bins_68 JZ2_202007_bins_144 JZ2_202101_bins_52	O1	ERR1449934.81933.1;size=39;tax=Bacteria;	ERR1449934	Other	21.6085	39.0922	215241	39	0.000181192	metagenome
ZMQR_201803_bins_22	O1	ERR1449934.81933.1;size=39;tax=Bacteria;	ERR1449934	Other	21.6085	39.0922	215241	39	0.000181192	metagenome
GCA_016783825.1	O4	SRR1553253.11239.2;size=3;tax=Bacteria;	SRR1553253	Aquatic	40.968	-124.226	16592	3	0.00018081	aquatic metagenome
JZ1_202101_bins_107 JZ2_202007_bins_101 JZ2_202101_bins_2	O1	SRR5176874.18635.1;size=12;tax=Bacteria;	SRR5176874	Aquatic	10.9432	-85.6349	66450	12	0.000180587	aquatic metagenome
JZ1_202101_bins_107 JZ2_202007_bins_101 JZ2_202101_bins_2	O1	SRR2096897.10951.1;size=6;tax=Bacteria;	SRR2096897	Aquatic	39.91	116.43	33315	6	0.000180099	wastewater metagenome
JZ1_202101_bins_107 JZ2_202007_bins_101 JZ2_202101_bins_2	O1	SRR3344190.17403.1;size=9;tax=Bacteria;	SRR3344190	Soil	31.53	107.77	49996	9	0.000180014	soil metagenome
GCA_003576975.1 GCA_008363195.1	O1	SRR2334481.14985.1;size=8;tax=Bacteria;	SRR2334481	Plant-associated	9.42485	100.005	44552	8	0.000179565	plant metagenome
GCA_014338045.1	O1	SRR2334481.14985.1;size=8;tax=Bacteria;	SRR2334481	Plant-associated	9.42485	100.005	44552	8	0.000179565	plant metagenome
GCA_016783825.1	O4	SRR6452024.20756.1;size=3;tax=Bacteria;	SRR6452024	Sediment	33.7888	-118.667	16751	3	0.000179094	sediment metagenome
GCA_003576975.1 GCA_008363195.1	O1	SRR3497402.19751.1;size=3;tax=Bacteria;	SRR3497402	Animal-associated	36.68	121.15	16754	3	0.000179062	fish gut metagenome
GCA_003576975.1 GCA_008363195.1	O1	SRR8293989.42818.1;size=4;tax=Bacteria;	SRR8293989	Animal-associated	missing	missing	22375	4	0.000178771	skin metagenome
GCA_014338045.1	O1	SRR8293989.42818.1;size=4;tax=Bacteria;	SRR8293989	Animal-associated	missing	missing	22375	4	0.000178771	skin metagenome
JZ1_202101_bins_107 JZ2_202007_bins_101 JZ2_202101_bins_2	O1	SRR7420904.1417.1;size=9;tax=Bacteria;	SRR7420904	Soil	34.561	107.921	50646	9	0.000177704	soil metagenome
GCA_013152225.1	O2	SRR4425067.5467.1;size=2;tax=Bacteria;	SRR4425067	Plant-associated	missing	missing	11303	2	0.000176944	plant metagenome
GCA_016783825.1	O4	SRR8490018.1474.1;size=16;tax=Bacteria;	SRR8490018	Sediment	41.4603	2.87208	90780	16	0.00017625	marine sediment metagenome
JZ1_202101_bins_107 JZ2_202007_bins_101 JZ2_202101_bins_2	O1	SRR7421041.6813.1;size=8;tax=Bacteria;	SRR7421041	Soil	34.561	107.921	45726	8	0.000174955	soil metagenome
GCA_016783825.1	O4	DRR014144.5777.3;size=4;tax=Bacteria;	DRR014144	Other	missing	missing	22886	4	0.000174779	ecological metagenomes
GCA_015485555.1	O1	SRR091821.11274.4;size=26;tax=Bacteria;	SRR091821	Hydrothermal_system	missing	missing	149048	26	0.00017444	hydrothermal vent metagenome
GCA_003576975.1 GCA_008363195.1	O1	SRR8737775.10316.1;size=5;tax=Bacteria;	SRR8737775	Soil	missing	missing	28721	5	0.000174089	soil metagenome
GCA_014338045.1	O1	SRR8737775.10316.1;size=5;tax=Bacteria;	SRR8737775	Soil	missing	missing	28721	5	0.000174089	soil metagenome
JZ1_202101_bins_107 JZ2_202007_bins_101 JZ2_202101_bins_2	O1	SRR8737775.6399.1;size=5;tax=Bacteria;	SRR8737775	Soil	missing	missing	28721	5	0.000174089	soil metagenome
JZ1_202101_bins_107 JZ2_202007_bins_101 JZ2_202101_bins_2	O1	SRR7420731.12380.1;size=8;tax=Bacteria;	SRR7420731	Soil	34.561	107.921	45998	8	0.000173921	soil metagenome
GCA_003576975.1 GCA_008363195.1	O1	ERR1449945.240327.1;size=29;tax=Bacteria;	ERR1449945	Other	21.6085	39.0922	167021	29	0.000173631	metagenome
JZ1_202101_bins_37 JZ2_201808_bins_10 JZ2_201901_bins_130 JZ2_201907_bins_186 JZ2_201912_bins_68 JZ2_202007_bins_144 JZ2_202101_bins_52	O1	ERR1449945.240327.1;size=29;tax=Bacteria;	ERR1449945	Other	21.6085	39.0922	167021	29	0.000173631	metagenome
ZMQR_201803_bins_22	O1	ERR1449945.240327.1;size=29;tax=Bacteria;	ERR1449945	Other	21.6085	39.0922	167021	29	0.000173631	metagenome
JZ2_201705_bins_85	O3	SRR7519516.6856.1;size=345;tax=Bacteria;	SRR7519516	Sediment	36.27	7.16	1992124	345	0.000173182	sediment metagenome
GCA_016783825.1	O4	SRR8490004.25042.1;size=19;tax=Bacteria;	SRR8490004	Sediment	41.4603	2.87208	111268	19	0.000170759	marine sediment metagenome
JZ1_202101_bins_107 JZ2_202007_bins_101 JZ2_202101_bins_2	O1	SRR7663108.36121.1;size=2;tax=Bacteria;	SRR7663108	Soil	missing	missing	11732	2	0.000170474	soil metagenome
GCA_011389025.1	O3	SRR900434.9612.2;size=5;tax=Bacteria;	SRR900434	Hydrothermal_system	44.2907	-110.51	29343	5	0.000170398	hot springs metagenome
JZ1_202101_bins_107 JZ2_202007_bins_101 JZ2_202101_bins_2	O1	SRR5155597.3766.1;size=3;tax=Bacteria;	SRR5155597	Soil	27.01	112.86	17624	3	0.000170222	soil metagenome
JZ1_202101_bins_107 JZ2_202007_bins_101 JZ2_202101_bins_2	O1	SRR2428581.5943.1;size=4;tax=Bacteria;	SRR2428581	Soil	31.5303	107.77	23537	4	0.000169945	soil metagenome
GCA_016783825.1	O4	SRR6172288.12820.1;size=2;tax=Bacteria;	SRR6172288	Sediment	20.0089	-92.3865	11797	2	0.000169535	marine sediment metagenome
GCA_016783825.1	O4	SRR2136252.6389.1;size=7;tax=Bacteria;	SRR2136252	Aquatic	44.6667	-125.1	41319	7	0.000169414	marine metagenome
GCA_003576975.1 GCA_008363195.1	O1	SRR3137268.11314.1;size=4;tax=Bacteria;	SRR3137268	Soil	34.7391	117.153	23653	4	0.000169112	soil metagenome
JZ1_202101_bins_107 JZ2_202007_bins_101 JZ2_202101_bins_2	O1	SRR6050444.2791.1;size=6;tax=Bacteria;	SRR6050444	Soil	31.65	119.467	35503	6	0.000169	soil metagenome
GCA_016783825.1	O4	SRR1553095.13886.2;size=2;tax=Bacteria;	SRR1553095	Aquatic	40.968	-124.226	11862	2	0.000168606	aquatic metagenome
JZ1_202101_bins_107 JZ2_202007_bins_101 JZ2_202101_bins_2	O1	SRR7367005.4121.1;size=2;tax=Bacteria;	SRR7367005	Aquatic	39.5292	-107.773	11871	2	0.000168478	groundwater metagenome
JZ1_202101_bins_107 JZ2_202007_bins_101 JZ2_202101_bins_2	O1	SRR8383031.31183.1;size=2;tax=Bacteria;	SRR8383031	Soil	23.48	103.45	11900	2	0.000168067	soil metagenome
GCA_003576975.1 GCA_008363195.1	O1	SRR8301336.26791.1;size=13;tax=Bacteria;	SRR8301336	Other	25.7278	-100.084	77365	13	0.000168035	activated sludge metagenome
GCA_014338045.1	O1	SRR8301336.26791.1;size=13;tax=Bacteria;	SRR8301336	Other	25.7278	-100.084	77365	13	0.000168035	activated sludge metagenome
GCA_016783825.1	O4	SRR1824358.3817.1;size=8;tax=Bacteria;	SRR1824358	Aquatic	44.6671	-125.1	47878	8	0.000167091	marine metagenome
GCA_016783825.1	O4	SRR4241232.10465.1;size=3;tax=Bacteria;	SRR4241232	Aquatic	48.35	-123.3	17985	3	0.000166806	marine metagenome
GCA_003576975.1 GCA_008363195.1	O1	ERR1449941.51337.1;size=40;tax=Bacteria;	ERR1449941	Other	21.6085	39.0922	239968	40	0.000166689	metagenome
GCA_014338045.1	O1	ERR1449941.51337.1;size=40;tax=Bacteria;	ERR1449941	Other	21.6085	39.0922	239968	40	0.000166689	metagenome
JZ1_202101_bins_107 JZ2_202007_bins_101 JZ2_202101_bins_2	O1	SRR5500611.93764.1;size=25;tax=Bacteria;	SRR5500611	Soil	30.0553	120.884	150005	25	0.000166661	soil metagenome
JZ1_202101_bins_107 JZ2_202007_bins_101 JZ2_202101_bins_2	O1	SRR6050430.17500.1;size=5;tax=Bacteria;	SRR6050430	Soil	31.65	119.467	30060	5	0.000166334	soil metagenome
GCA_003576975.1 GCA_008363195.1	O1	SRR8359315.27176.1;size=3;tax=Bacteria;	SRR8359315	Other	36.0763	120.429	18127	3	0.000165499	sludge metagenome
GCA_014338045.1	O1	SRR8359315.27176.1;size=3;tax=Bacteria;	SRR8359315	Other	36.0763	120.429	18127	3	0.000165499	sludge metagenome
JZ1_202101_bins_107 JZ2_202007_bins_101 JZ2_202101_bins_2	O1	SRR2911404.6720.1;size=6;tax=Bacteria;	SRR2911404	Soil	30.39	112.94	36333	6	0.000165139	soil metagenome
GCA_016783825.1	O4	SRR6452000.2825.1;size=3;tax=Bacteria;	SRR6452000	Sediment	33.7888	-118.667	18200	3	0.000164835	sediment metagenome
GCA_016783825.1	O4	SRR6452073.25252.1;size=3;tax=Bacteria;	SRR6452073	Sediment	33.8197	-118.669	18326	3	0.000163702	sediment metagenome
JZ1_202101_bins_107 JZ2_202007_bins_101 JZ2_202101_bins_2	O1	SRR7663073.2048.1;size=2;tax=Bacteria;	SRR7663073	Soil	missing	missing	12282	2	0.00016284	soil metagenome
GCA_003576975.1 GCA_008363195.1	O1	SRR5685048.169338.1;size=19;tax=Bacteria;	SRR5685048	Soil	36.2917	126.933	116763	19	0.000162723	soil metagenome
GCA_014338045.1	O1	SRR5685048.169338.1;size=19;tax=Bacteria;	SRR5685048	Soil	36.2917	126.933	116763	19	0.000162723	soil metagenome
JZ2_201709_bins_23	O3	DRR046874.15326.1;size=29;tax=Bacteria;	DRR046874	Sediment	30.7808	130.279	179807	29	0.000161284	sediment metagenome
GCA_003576975.1 GCA_008363195.1	O1	ERR1449927.13999.1;size=41;tax=Bacteria;	ERR1449927	Other	21.6085	39.0922	254422	41	0.00016115	metagenome
GCA_014338045.1	O1	ERR1449927.13999.1;size=41;tax=Bacteria;	ERR1449927	Other	21.6085	39.0922	254422	41	0.00016115	metagenome
JZ1_202101_bins_37 JZ2_201808_bins_10 JZ2_201901_bins_130 JZ2_201907_bins_186 JZ2_201912_bins_68 JZ2_202007_bins_144 JZ2_202101_bins_52	O1	ERR1449927.13999.1;size=41;tax=Bacteria;	ERR1449927	Other	21.6085	39.0922	254422	41	0.00016115	metagenome
ZMQR_201803_bins_22	O1	ERR1449927.13999.1;size=41;tax=Bacteria;	ERR1449927	Other	21.6085	39.0922	254422	41	0.00016115	metagenome
GCA_001771235.1	O3	SRR8745741.2028.1;size=9;tax=Bacteria;	SRR8745741	Aquatic	38.9232	-106.951	55853	9	0.000161137	riverine metagenome
GCA_016783825.1	O4	SRR6171926.26964.1;size=3;tax=Bacteria;	SRR6171926	Sediment	29.196	-88.8702	18624	3	0.000161082	marine sediment metagenome
JZ1_202101_bins_107 JZ2_202007_bins_101 JZ2_202101_bins_2	O1	SRR2127254.26759.1;size=9;tax=Bacteria;	SRR2127254	Soil	31.64	120.74	55915	9	0.000160959	soil metagenome
JZ1_202101_bins_107 JZ2_202007_bins_101 JZ2_202101_bins_2	O1	SRR6050437.17836.1;size=5;tax=Bacteria;	SRR6050437	Soil	31.65	119.467	31147	5	0.000160529	soil metagenome
GCA_016783825.1	O4	SRR4241241.1993.1;size=3;tax=Bacteria;	SRR4241241	Aquatic	48.35	-123.3	18704	3	0.000160393	marine metagenome
GCA_003576975.1 GCA_008363195.1	O1	SRR3134637.154241.1;size=74;tax=Bacteria;	SRR3134637	Sediment	missing	missing	461814	74	0.000160238	sediment metagenome
GCA_014338045.1	O1	SRR3134637.154241.1;size=74;tax=Bacteria;	SRR3134637	Sediment	missing	missing	461814	74	0.000160238	sediment metagenome
JZ1_202101_bins_37 JZ2_201808_bins_10 JZ2_201901_bins_130 JZ2_201907_bins_186 JZ2_201912_bins_68 JZ2_202007_bins_144 JZ2_202101_bins_52	O1	SRR3134637.154241.1;size=74;tax=Bacteria;	SRR3134637	Sediment	missing	missing	461814	74	0.000160238	sediment metagenome
ZMQR_201803_bins_22	O1	SRR3134637.154241.1;size=74;tax=Bacteria;	SRR3134637	Sediment	missing	missing	461814	74	0.000160238	sediment metagenome
GCA_013152225.1	O2	SRR2059673.3075.1;size=7;tax=Bacteria;	SRR2059673	Hydrothermal_system	missing	missing	43926	7	0.000159359	hot springs metagenome
GCA_016783825.1	O4	SRR1647919.22942.1;size=7;tax=Bacteria;	SRR1647919	Sediment	44.5701	-125.147	44100	7	0.00015873	marine sediment metagenome
GCA_003576975.1 GCA_008363195.1	O1	ERR2740225.2635.1;size=10;tax=Bacteria;	ERR2740225	Animal-associated	missing	missing	63007	10	0.000158713	milk metagenome
JZ1_202101_bins_37 JZ2_201808_bins_10 JZ2_201901_bins_130 JZ2_201907_bins_186 JZ2_201912_bins_68 JZ2_202007_bins_144 JZ2_202101_bins_52	O1	ERR2740225.2635.1;size=10;tax=Bacteria;	ERR2740225	Animal-associated	missing	missing	63007	10	0.000158713	milk metagenome
ZMQR_201803_bins_22	O1	ERR2740225.2635.1;size=10;tax=Bacteria;	ERR2740225	Animal-associated	missing	missing	63007	10	0.000158713	milk metagenome
GCA_013359425.1	O1	SRR8737797.22450.1;size=5;tax=Bacteria;	SRR8737797	Soil	missing	missing	31538	5	0.000158539	soil metagenome
GCA_003576975.1 GCA_008363195.1	O1	SRR2059439.2551.1;size=6;tax=Bacteria;	SRR2059439	Hydrothermal_system	40.4047	-119.218	37878	6	0.000158403	hot springs metagenome
GCA_014338045.1	O1	SRR2059439.2551.1;size=6;tax=Bacteria;	SRR2059439	Hydrothermal_system	40.4047	-119.218	37878	6	0.000158403	hot springs metagenome
JZ1_202101_bins_37 JZ2_201808_bins_10 JZ2_201901_bins_130 JZ2_201907_bins_186 JZ2_201912_bins_68 JZ2_202007_bins_144 JZ2_202101_bins_52	O1	SRR2059439.2551.1;size=6;tax=Bacteria;	SRR2059439	Hydrothermal_system	40.4047	-119.218	37878	6	0.000158403	hot springs metagenome
ZMQR_201803_bins_22	O1	SRR2059439.2551.1;size=6;tax=Bacteria;	SRR2059439	Hydrothermal_system	40.4047	-119.218	37878	6	0.000158403	hot springs metagenome
JZ1_202101_bins_107 JZ2_202007_bins_101 JZ2_202101_bins_2	O1	SRR8737795.23083.1;size=5;tax=Bacteria;	SRR8737795	Soil	missing	missing	31935	5	0.000156568	soil metagenome
GCA_013359425.1	O1	SRR8737826.2284.1;size=5;tax=Bacteria;	SRR8737826	Soil	missing	missing	32092	5	0.000155802	soil metagenome
GCA_016783825.1	O4	SRR6452038.16320.1;size=4;tax=Bacteria;	SRR6452038	Sediment	33.7891	-118.668	25712	4	0.000155569	sediment metagenome
GCA_003576975.1 GCA_008363195.1	O1	ERR578762.79625.1;size=43;tax=Bacteria;	ERR578762	Plant-associated	missing	missing	278142	43	0.000154597	Brassica oleracea var. botrytis
JZ1_202101_bins_37 JZ2_201808_bins_10 JZ2_201901_bins_130 JZ2_201907_bins_186 JZ2_201912_bins_68 JZ2_202007_bins_144 JZ2_202101_bins_52	O1	ERR578762.79625.1;size=43;tax=Bacteria;	ERR578762	Plant-associated	missing	missing	278142	43	0.000154597	Brassica oleracea var. botrytis
ZMQR_201803_bins_22	O1	ERR578762.79625.1;size=43;tax=Bacteria;	ERR578762	Plant-associated	missing	missing	278142	43	0.000154597	Brassica oleracea var. botrytis
ZMQR_201803_bins_22	O1	SRR5344698.800558.1;size=132;tax=Bacteria;	SRR5344698	Aquatic	30.67	104.06	854087	132	0.000154551	wastewater metagenome
ZMQR_201803_bins_22	O1	SRR5344698.800558.1;size=132;tax=Bacteria;	SRR5344698	Aquatic	30.67	104.06	854087	132	0.000154551	wastewater metagenome
GCA_001771235.1	O3	SRR2953792.16039.1;size=2;tax=Bacteria;	SRR2953792	Sediment	29.4896	-89.9083	12976	2	0.000154131	sediment metagenome
GCA_013152225.1	O2	SRR3169189.28751.2;size=7;tax=Bacteria;	SRR3169189	Other	22.45	-46.04	45450	7	0.000154015	rock metagenome
GCA_003576975.1 GCA_008363195.1	O1	SRR3136257.1156.1;size=2;tax=Bacteria;	SRR3136257	Sediment	36.9914	116.708	13000	2	0.000153846	sediment metagenome
JZ1_202101_bins_107 JZ2_202007_bins_101 JZ2_202101_bins_2	O1	SRR6037849.598.1;size=3;tax=Bacteria;	SRR6037849	Other	27.46	112.52	19623	3	0.000152882	Proteobacteria bacterium
JZ1_202101_bins_107 JZ2_202007_bins_101 JZ2_202101_bins_2	O1	SRR2127249.38170.1;size=9;tax=Bacteria;	SRR2127249	Soil	31.64	120.74	59400	9	0.000151515	soil metagenome
JZ1_202101_bins_107 JZ2_202007_bins_101 JZ2_202101_bins_2	O1	SRR6050230.35022.1;size=10;tax=Bacteria;	SRR6050230	Other	missing	missing	66558	10	0.000150245	Chryseolinea
GCA_003576975.1 GCA_008363195.1	O1	SRR8737777.20971.1;size=6;tax=Bacteria;	SRR8737777	Soil	missing	missing	39950	6	0.000150188	soil metagenome
GCA_014338045.1	O1	SRR8737777.20971.1;size=6;tax=Bacteria;	SRR8737777	Soil	missing	missing	39950	6	0.000150188	soil metagenome
JZ1_202101_bins_107 JZ2_202007_bins_101 JZ2_202101_bins_2	O1	SRR8301221.47923.1;size=6;tax=Bacteria;	SRR8301221	Other	18.3986	109.745	40085	6	0.000149682	activated sludge metagenome
GCA_001771235.1	O3	SRR2057812.6793.2;size=4;tax=Bacteria;	SRR2057812	Sediment	29.4544	-89.7701	26733	4	0.000149628	sediment metagenome
GCA_011389025.1	O3	SRR2130137.2759.1;size=4;tax=Bacteria;	SRR2130137	Sediment	44.993	12.556	26756	4	0.000149499	marine sediment metagenome
JZ2_201709_bins_23	O3	SRR2130137.2759.1;size=4;tax=Bacteria;	SRR2130137	Sediment	44.993	12.556	26756	4	0.000149499	marine sediment metagenome
GCA_013152225.1	O2	ERR1739313.32553.1;size=3;tax=Bacteria;	ERR1739313	Sediment	missing	missing	20105	3	0.000149217	sediment metagenome
JZ1_202101_bins_107 JZ2_202007_bins_101 JZ2_202101_bins_2	O1	SRR5176877.51347.1;size=8;tax=Bacteria;	SRR5176877	Aquatic	10.9213	-85.7047	53717	8	0.000148929	aquatic metagenome
GCA_003576975.1 GCA_008363195.1	O1	SRR8737803.10051.1;size=4;tax=Bacteria;	SRR8737803	Soil	missing	missing	26950	4	0.000148423	soil metagenome
GCA_013359385.1	O1	SRR8737803.10051.1;size=4;tax=Bacteria;	SRR8737803	Soil	missing	missing	26950	4	0.000148423	soil metagenome
GCA_014338045.1	O1	SRR8737803.10051.1;size=4;tax=Bacteria;	SRR8737803	Soil	missing	missing	26950	4	0.000148423	soil metagenome
GCA_003576975.1 GCA_008363195.1	O1	SRR5648082.59648.1;size=11;tax=Bacteria;	SRR5648082	Aquatic	31.9048	34.8046	74648	11	0.000147358	aquatic metagenome
GCA_014338045.1	O1	SRR5648082.59648.1;size=11;tax=Bacteria;	SRR5648082	Aquatic	31.9048	34.8046	74648	11	0.000147358	aquatic metagenome
GCA_016783825.1	O4	SRR6398193.21766.1;size=4;tax=Bacteria;	SRR6398193	Sediment	41.351	-70.3838	27288	4	0.000146585	sediment metagenome
JZ1_202101_bins_107 JZ2_202007_bins_101 JZ2_202101_bins_2	O1	SRR2911393.17661.1;size=6;tax=Bacteria;	SRR2911393	Soil	30.45	112.75	40988	6	0.000146384	soil metagenome
GCA_003576975.1 GCA_008363195.1	O1	DRR072519.24480.1;size=15;tax=Bacteria;	DRR072519	Other	39.88	-88.93	102597	15	0.000146203	sludge metagenome
GCA_014338045.1	O1	DRR072519.24480.1;size=15;tax=Bacteria;	DRR072519	Other	39.88	-88.93	102597	15	0.000146203	sludge metagenome
JZ1_202101_bins_37 JZ2_201808_bins_10 JZ2_201901_bins_130 JZ2_201907_bins_186 JZ2_201912_bins_68 JZ2_202007_bins_144 JZ2_202101_bins_52	O1	DRR072519.24480.1;size=15;tax=Bacteria;	DRR072519	Other	39.88	-88.93	102597	15	0.000146203	sludge metagenome
ZMQR_201803_bins_22	O1	DRR072519.24480.1;size=15;tax=Bacteria;	DRR072519	Other	39.88	-88.93	102597	15	0.000146203	sludge metagenome
GCA_013152225.1	O2	SRR5380189.233.1;size=2;tax=Bacteria;	SRR5380189	Plant-associated	37.2204	-76.4013	13778	2	0.000145159	plant metagenome
GCA_013152225.1	O2	DRR061174.4635.1;size=10;tax=Bacteria;	DRR061174	Sediment	38.25	141.14	68910	10	0.000145117	sediment metagenome
JZ1_202101_bins_107 JZ2_202007_bins_101 JZ2_202101_bins_2	O1	SRR2911392.4469.1;size=6;tax=Bacteria;	SRR2911392	Soil	30.45	112.75	41723	6	0.000143806	soil metagenome
JZ2_201705_bins_85	O3	DRR054749.10051.1;size=8;tax=Bacteria;	DRR054749	Aquatic	31.6969	131.369	55702	8	0.000143621	groundwater metagenome
GCA_003576975.1 GCA_008363195.1	O1	SRR1138544.7241.2;size=3;tax=Bacteria;	SRR1138544	Sediment	23.0764	113.462	21031	3	0.000142647	sediment metagenome
GCA_013359385.1	O1	SRR1138544.7241.2;size=3;tax=Bacteria;	SRR1138544	Sediment	23.0764	113.462	21031	3	0.000142647	sediment metagenome
GCA_013359425.1	O1	SRR8737707.44856.1;size=5;tax=Bacteria;	SRR8737707	Soil	missing	missing	35077	5	0.000142544	soil metagenome
JZ1_202101_bins_107 JZ2_202007_bins_101 JZ2_202101_bins_2	O1	SRR5500607.816.1;size=7;tax=Bacteria;	SRR5500607	Soil	30.9281	121.797	49222	7	0.000142213	soil metagenome
GCA_003576975.1 GCA_008363195.1	O1	SRR6667603.10807.1;size=2;tax=Bacteria;SRR6667603.27030.1;size=2;tax=Bacteria;	SRR6667603	Soil	37.59	118.62	28249	4	0.000141598	soil metagenome
GCA_014338045.1	O1	SRR6667603.10807.1;size=2;tax=Bacteria;	SRR6667603	Soil	37.59	118.62	28249	4	0.000141598	soil metagenome
GCA_014338045.1	O1	SRR6667603.27030.1;size=2;tax=Bacteria;	SRR6667603	Soil	37.59	118.62	28249	4	0.000141598	soil metagenome
GCA_003576975.1 GCA_008363195.1	O1	SRR493268.77342.2;size=7;tax=Bacteria;	SRR493268	Other	missing	missing	49529	7	0.000141331	metagenomes
GCA_014338045.1	O1	SRR493268.77342.2;size=7;tax=Bacteria;	SRR493268	Other	missing	missing	49529	7	0.000141331	metagenomes
GCA_016783825.1	O4	SRR5001969.36770.1;size=3;tax=Bacteria;	SRR5001969	Sediment	38.32	-123.05	21396	3	0.000140213	marine sediment metagenome
JZ1_202101_bins_107 JZ2_202007_bins_101 JZ2_202101_bins_2	O1	SRR3343869.8297.1;size=7;tax=Bacteria;	SRR3343869	Soil	31.22	107.46	49962	7	0.000140106	soil metagenome
GCA_003576975.1 GCA_008363195.1	O1	SRR5922910.2150.1;size=5;tax=Bacteria;	SRR5922910	Aquatic	39.9	116.3	35704	5	0.00014004	wastewater metagenome
GCA_014338045.1	O1	SRR5922910.2150.1;size=5;tax=Bacteria;	SRR5922910	Aquatic	39.9	116.3	35704	5	0.00014004	wastewater metagenome
GCA_016783825.1	O4	SRR6452110.7008.1;size=2;tax=Bacteria;	SRR6452110	Sediment	33.7886	-118.668	14373	2	0.00013915	sediment metagenome
GCA_016783825.1	O4	SRR6452097.2889.1;size=3;tax=Bacteria;	SRR6452097	Sediment	33.8197	-118.669	21589	3	0.00013896	sediment metagenome
JZ1_202101_bins_107 JZ2_202007_bins_101 JZ2_202101_bins_2	O1	SRR2127240.27812.1;size=8;tax=Bacteria;	SRR2127240	Soil	31.64	120.74	57590	8	0.000138913	soil metagenome
JZ1_202101_bins_107 JZ2_202007_bins_101 JZ2_202101_bins_2	O1	SRR6050424.3574.1;size=4;tax=Bacteria;	SRR6050424	Soil	31.65	119.467	28861	4	0.000138595	soil metagenome
JZ1_202101_bins_107 JZ2_202007_bins_101 JZ2_202101_bins_2	O1	SRR5500612.31181.1;size=8;tax=Bacteria;	SRR5500612	Soil	30.32	120.569	57802	8	0.000138404	soil metagenome
GCA_016783825.1	O4	SRR1553272.20150.2;size=2;tax=Bacteria;	SRR1553272	Aquatic	40.968	-124.226	14456	2	0.000138351	aquatic metagenome
GCA_013152225.1	O2	SRR2954085.18261.1;size=2;tax=Bacteria;	SRR2954085	Sediment	29.4508	-89.75	14457	2	0.000138341	sediment metagenome
GCA_014338045.1	O1	SRR6320243.56096.1;size=5;tax=Bacteria;	SRR6320243	Aquatic	60.25	25.3	36274	5	0.00013784	marine metagenome
JZ1_202101_bins_107 JZ2_202007_bins_101 JZ2_202101_bins_2	O1	SRR6050450.30790.1;size=5;tax=Bacteria;	SRR6050450	Soil	31.65	119.467	36321	5	0.000137661	soil metagenome
GCA_016783825.1	O4	SRR2071701.10247.2;size=2;tax=Bacteria;	SRR2071701	Aquatic	48.6	-123.5	14577	2	0.000137202	marine metagenome
GCA_016783825.1	O4	SRR6172082.20984.1;size=2;tax=Bacteria;	SRR6172082	Sediment	19.3701	-92.3172	14627	2	0.000136733	marine sediment metagenome
GCA_016783825.1	O4	SRR1647965.8593.1;size=10;tax=Bacteria;	SRR1647965	Sediment	44.5701	-125.147	73162	10	0.000136683	marine sediment metagenome
JZ1_202101_bins_107 JZ2_202007_bins_101 JZ2_202101_bins_2	O1	SRR8599559.12760.1;size=3;tax=Bacteria;	SRR8599559	Other	30.36	-120.58	21951	3	0.000136668	sludge metagenome
GCA_003576975.1 GCA_008363195.1	O1	ERR1449928.32826.1;size=31;tax=Bacteria;	ERR1449928	Other	21.6085	39.0922	228283	31	0.000135796	metagenome
GCA_014338045.1	O1	ERR1449928.32826.1;size=31;tax=Bacteria;	ERR1449928	Other	21.6085	39.0922	228283	31	0.000135796	metagenome
JZ1_202101_bins_37 JZ2_201808_bins_10 JZ2_201901_bins_130 JZ2_201907_bins_186 JZ2_201912_bins_68 JZ2_202007_bins_144 JZ2_202101_bins_52	O1	ERR1449928.32826.1;size=31;tax=Bacteria;	ERR1449928	Other	21.6085	39.0922	228283	31	0.000135796	metagenome
ZMQR_201803_bins_22	O1	ERR1449928.32826.1;size=31;tax=Bacteria;	ERR1449928	Other	21.6085	39.0922	228283	31	0.000135796	metagenome
GCA_003576975.1 GCA_008363195.1	O1	SRR6023623.57863.1;size=9;tax=Bacteria;	SRR6023623	Soil	33.6	120.61	66289	9	0.000135769	soil metagenome
GCA_014338045.1	O1	SRR6023623.57863.1;size=9;tax=Bacteria;	SRR6023623	Soil	33.6	120.61	66289	9	0.000135769	soil metagenome
JZ1_202101_bins_37 JZ2_201808_bins_10 JZ2_201901_bins_130 JZ2_201907_bins_186 JZ2_201912_bins_68 JZ2_202007_bins_144 JZ2_202101_bins_52	O1	SRR6023623.57863.1;size=9;tax=Bacteria;	SRR6023623	Soil	33.6	120.61	66289	9	0.000135769	soil metagenome
ZMQR_201803_bins_22	O1	SRR6023623.57863.1;size=9;tax=Bacteria;	SRR6023623	Soil	33.6	120.61	66289	9	0.000135769	soil metagenome
JZ1_202101_bins_107 JZ2_202007_bins_101 JZ2_202101_bins_2	O1	SRR6161088.1022.1;size=34;tax=Bacteria;	SRR6161088	Plant-associated	35.84	-83.96	250788	34	0.000135573	plant metagenome
JZ1_202101_bins_107 JZ2_202007_bins_101 JZ2_202101_bins_2	O1	SRR6050443.6269.1;size=4;tax=Bacteria;	SRR6050443	Soil	31.65	119.467	29536	4	0.000135428	soil metagenome
GCA_016783825.1	O4	SRR6452042.11291.1;size=2;tax=Bacteria;	SRR6452042	Sediment	33.7888	-118.668	14842	2	0.000134753	sediment metagenome
JZ1_202101_bins_107 JZ2_202007_bins_101 JZ2_202101_bins_2	O1	SRR8737790.20513.1;size=3;tax=Bacteria;	SRR8737790	Soil	missing	missing	22274	3	0.000134686	soil metagenome
GCA_013152225.1	O2	SRR4424767.25734.1;size=3;tax=Bacteria;	SRR4424767	Plant-associated	missing	missing	22434	3	0.000133726	plant metagenome
GCA_016783825.1	O4	SRR4241235.12006.1;size=3;tax=Bacteria;	SRR4241235	Aquatic	48.35	-123.3	22507	3	0.000133292	marine metagenome
GCA_016783825.1	O4	SRR6452046.30376.1;size=2;tax=Bacteria;	SRR6452046	Sediment	33.8435	-118.689	15019	2	0.000133165	sediment metagenome
GCA_016783825.1	O4	SRR6452120.14179.1;size=3;tax=Bacteria;	SRR6452120	Sediment	33.7891	-118.668	22676	3	0.000132298	sediment metagenome
GCA_016783825.1	O4	SRR1553238.14752.2;size=2;tax=Bacteria;	SRR1553238	Aquatic	40.968	-124.226	15126	2	0.000132223	aquatic metagenome
GCA_003576975.1 GCA_008363195.1	O1	SRR8359317.17892.1;size=3;tax=Bacteria;	SRR8359317	Other	36.0703	120.418	22715	3	0.000132071	sludge metagenome
GCA_014338045.1	O1	SRR8359317.17892.1;size=3;tax=Bacteria;	SRR8359317	Other	36.0703	120.418	22715	3	0.000132071	sludge metagenome
GCA_013359425.1	O1	SRR8737800.7150.1;size=3;tax=Bacteria;	SRR8737800	Soil	missing	missing	22781	3	0.000131689	soil metagenome
GCA_001771235.1	O3	SRR2954204.10124.1;size=2;tax=Bacteria;	SRR2954204	Sediment	29.3023	-90.5985	15206	2	0.000131527	sediment metagenome
GCA_016783825.1	O4	SRR1824417.8976.1;size=4;tax=Bacteria;	SRR1824417	Aquatic	44.6674	-125.1	30494	4	0.000131173	marine metagenome
GCA_011375275.1	O1	ERR1665221.48270.1;size=3;tax=Bacteria;ERR1665221.17600.1;size=11;tax=Bacteria;	ERR1665221	Hydrothermal_system	-3.858	152.133	106849	14	0.000131026	hydrothermal vent metagenome
GCA_015485525.1	O1	ERR1665221.17600.1;size=11;tax=Bacteria;ERR1665221.48270.1;size=3;tax=Bacteria;	ERR1665221	Hydrothermal_system	-3.858	152.133	106849	14	0.000131026	hydrothermal vent metagenome
GCA_015490415.1	O1	ERR1665221.48270.1;size=3;tax=Bacteria;ERR1665221.17600.1;size=11;tax=Bacteria;	ERR1665221	Hydrothermal_system	-3.858	152.133	106849	14	0.000131026	hydrothermal vent metagenome
GCA_015491795.1	O1	ERR1665221.48270.1;size=3;tax=Bacteria;ERR1665221.17600.1;size=11;tax=Bacteria;	ERR1665221	Hydrothermal_system	-3.858	152.133	106849	14	0.000131026	hydrothermal vent metagenome
JZ1_202101_bins_107 JZ2_202007_bins_101 JZ2_202101_bins_2	O1	SRR1632230.14101.1;size=2;tax=Bacteria;	SRR1632230	Aquatic	30.14	120.09	15279	2	0.000130899	wastewater metagenome
GCA_016783825.1	O4	SRR6452094.20162.1;size=3;tax=Bacteria;	SRR6452094	Sediment	33.7888	-118.668	22932	3	0.000130822	sediment metagenome
GCA_016783825.1	O4	SRR7610910.15352.1;size=2;tax=Bacteria;	SRR7610910	Sediment	16.3849	119.925	15331	2	0.000130455	marine sediment metagenome
GCA_003576975.1 GCA_008363195.1	O1	SRR8301863.40428.1;size=4;tax=Bacteria;	SRR8301863	Other	35.1461	-97.4037	30856	4	0.000129634	activated sludge metagenome
GCA_016783825.1	O4	SRR6452063.467.1;size=3;tax=Bacteria;	SRR6452063	Sediment	33.7888	-118.668	23144	3	0.000129623	sediment metagenome
GCA_013152225.1	O2	SRR4425138.749.1;size=2;tax=Bacteria;	SRR4425138	Plant-associated	missing	missing	15504	2	0.000128999	plant metagenome
GCA_001771235.1	O3	SRR1623117.24809.1;size=15;tax=Bacteria;	SRR1623117	Sediment	32.5576	-80.4365	116575	15	0.000128673	marine sediment metagenome
GCA_003576975.1 GCA_008363195.1	O1	SRR3389687.12913.1;size=7;tax=Bacteria;	SRR3389687	Other	missing	missing	54517	7	0.0001284	activated sludge metagenome
GCA_014338045.1	O1	SRR3389687.12913.1;size=7;tax=Bacteria;	SRR3389687	Other	missing	missing	54517	7	0.0001284	activated sludge metagenome
GCA_016783825.1	O4	SRR1647974.29164.1;size=7;tax=Bacteria;	SRR1647974	Sediment	40.8115	-124.611	54518	7	0.000128398	marine sediment metagenome
GCA_001771235.1	O3	SRR1623108.98215.1;size=12;tax=Bacteria;	SRR1623108	Sediment	32.5576	-80.4365	93756	12	0.000127992	marine sediment metagenome
GCA_001771235.1	O3	SRR2953825.17114.1;size=2;tax=Bacteria;	SRR2953825	Sediment	29.2658	-90.0249	15712	2	0.000127291	sediment metagenome
GCA_016783825.1	O4	SRR6452050.212.1;size=2;tax=Bacteria;	SRR6452050	Sediment	33.8435	-118.689	15856	2	0.000126135	sediment metagenome
GCA_001771235.1	O3	SRR1303677.27225.1;size=3;tax=Bacteria;	SRR1303677	Sediment	37.5	95.3	23850	3	0.000125786	sediment metagenome
JZ1_202101_bins_107 JZ2_202007_bins_101 JZ2_202101_bins_2	O1	SRR2127241.4221.1;size=7;tax=Bacteria;	SRR2127241	Soil	31.64	120.74	55716	7	0.000125637	soil metagenome
JZ1_202101_bins_107 JZ2_202007_bins_101 JZ2_202101_bins_2	O1	SRR6050434.8550.1;size=4;tax=Bacteria;	SRR6050434	Soil	31.65	119.467	31890	4	0.000125431	soil metagenome
GCA_003576975.1 GCA_008363195.1	O1	SRR8737795.23439.1;size=4;tax=Bacteria;	SRR8737795	Soil	missing	missing	31935	4	0.000125254	soil metagenome
GCA_013359425.1	O1	SRR8737795.3181.1;size=4;tax=Bacteria;	SRR8737795	Soil	missing	missing	31935	4	0.000125254	soil metagenome
GCA_014338045.1	O1	SRR8737795.23439.1;size=4;tax=Bacteria;	SRR8737795	Soil	missing	missing	31935	4	0.000125254	soil metagenome
JZ1_202101_bins_107 JZ2_202007_bins_101 JZ2_202101_bins_2	O1	SRR6050447.32320.1;size=4;tax=Bacteria;	SRR6050447	Soil	31.65	119.467	31944	4	0.000125219	soil metagenome
GCA_016783825.1	O4	SRR2032943.56147.1;size=4;tax=Bacteria;	SRR2032943	Soil	-4.69245	-37.3521	32024	4	0.000124906	soil metagenome
JZ1_202101_bins_107 JZ2_202007_bins_101 JZ2_202101_bins_2	O1	SRR3456135.874.1;size=9;tax=Bacteria;	SRR3456135	Soil	-10.4788	105.557	72143	9	0.000124752	soil metagenome
JZ1_202101_bins_107 JZ2_202007_bins_101 JZ2_202101_bins_2	O1	SRR8585738.10761.1;size=2;tax=Bacteria;	SRR8585738	Soil	27.8075	109.347	16060	2	0.000124533	soil metagenome
JZ1_202101_bins_107 JZ2_202007_bins_101 JZ2_202101_bins_2	O1	SRR5638462.2489.1;size=13;tax=Bacteria;	SRR5638462	Soil	23.1605	113.346	105331	13	0.00012342	soil metagenome
JZ1_202101_bins_107 JZ2_202007_bins_101 JZ2_202101_bins_2	O1	SRR5898856.8160.1;size=3;tax=Bacteria;	SRR5898856	Soil	19.24	105.71	24343	3	0.000123239	soil metagenome
JZ1_202101_bins_107 JZ2_202007_bins_101 JZ2_202101_bins_2	O1	SRR8737801.16910.1;size=4;tax=Bacteria;	SRR8737801	Soil	missing	missing	32564	4	0.000122835	soil metagenome
GCA_013152225.1	O2	ERR1056314.40674.1;size=14;tax=Bacteria;	ERR1056314	Aquatic	missing	missing	114062	14	0.00012274	marine metagenome
GCA_016783825.1	O4	SRR6452044.27213.1;size=2;tax=Bacteria;	SRR6452044	Sediment	33.7888	-118.668	16312	2	0.000122609	sediment metagenome
JZ1_202101_bins_107 JZ2_202007_bins_101 JZ2_202101_bins_2	O1	SRR5975798.2444.1;size=7;tax=Bacteria;	SRR5975798	Soil	25.237	110.462	57125	7	0.000122538	soil metagenome
GCA_016783825.1	O4	SRR6172281.3156.1;size=2;tax=Bacteria;	SRR6172281	Sediment	19.3701	-92.3172	16375	2	0.000122137	marine sediment metagenome
GCA_015485555.1	O1	ERR2366737.23360.1;size=3;tax=Bacteria;	ERR2366737	Hydrothermal_system	missing	missing	24635	3	0.000121778	hydrothermal vent metagenome
GCA_016783825.1	O4	SRR1647937.22084.1;size=7;tax=Bacteria;	SRR1647937	Sediment	44.5701	-125.147	57738	7	0.000121237	marine sediment metagenome
GCA_013152225.1	O2	SRR8512737.1488.1;size=2;tax=Bacteria;	SRR8512737	Sediment	41.3388	-71.8742	16530	2	0.000120992	sediment metagenome
GCA_016783825.1	O4	SRR6452122.31072.1;size=2;tax=Bacteria;	SRR6452122	Sediment	33.7891	-118.668	16541	2	0.000120912	sediment metagenome
JZ1_202101_bins_107 JZ2_202007_bins_101 JZ2_202101_bins_2	O1	SRR5025556.49972.1;size=8;tax=Bacteria;	SRR5025556	Soil	26.52	107.06	66273	8	0.000120713	soil metagenome
JZ1_202101_bins_107 JZ2_202007_bins_101 JZ2_202101_bins_2	O1	SRR5569403.2492.1;size=19;tax=Bacteria;	SRR5569403	Soil	23.1605	113.346	159890	19	0.000118832	soil metagenome
GCA_016783825.1	O4	SRR2136251.30309.1;size=3;tax=Bacteria;	SRR2136251	Aquatic	44.6667	-125.1	25262	3	0.000118755	marine metagenome
JZ1_202101_bins_107 JZ2_202007_bins_101 JZ2_202101_bins_2	O1	SRR8599570.34382.1;size=2;tax=Bacteria;	SRR8599570	Other	30.21	-120.21	16982	2	0.000117772	sludge metagenome
JZ1_202101_bins_107 JZ2_202007_bins_101 JZ2_202101_bins_2	O1	SRR6037591.34395.1;size=3;tax=Bacteria;	SRR6037591	Other	27.46	112.52	25534	3	0.00011749	Proteobacteria bacterium
JZ1_202101_bins_107 JZ2_202007_bins_101 JZ2_202101_bins_2	O1	SRR8599556.47774.1;size=2;tax=Bacteria;	SRR8599556	Other	30.35	-120.58	17127	2	0.000116775	sludge metagenome
JZ2_201705_bins_85	O3	SRR2059607.23948.1;size=3;tax=Bacteria;	SRR2059607	Hydrothermal_system	41.1263	-120.034	25980	3	0.000115473	hot springs metagenome
JZ1_202101_bins_107 JZ2_202007_bins_101 JZ2_202101_bins_2	O1	SRR7421306.45675.1;size=5;tax=Bacteria;	SRR7421306	Soil	34.561	107.921	43361	5	0.000115311	soil metagenome
GCA_016783825.1	O4	ERR2233272.49871.1;size=5;tax=Bacteria;	ERR2233272	Aquatic	38.7869	-75.1075	43428	5	0.000115133	marine metagenome
GCA_003576975.1 GCA_008363195.1	O1	ERR1993551.23889.1;size=2;tax=Bacteria;	ERR1993551	Soil	46.3027	7.80962	17378	2	0.000115088	soil metagenome
GCA_014338045.1	O1	ERR1993551.23889.1;size=2;tax=Bacteria;	ERR1993551	Soil	46.3027	7.80962	17378	2	0.000115088	soil metagenome
GCA_003576975.1 GCA_008363195.1	O1	SRR8585789.25255.1;size=3;tax=Bacteria;	SRR8585789	Soil	27.8283	109.369	26088	3	0.000114995	soil metagenome
JZ1_202101_bins_37 JZ2_201808_bins_10 JZ2_201901_bins_130 JZ2_201907_bins_186 JZ2_201912_bins_68 JZ2_202007_bins_144 JZ2_202101_bins_52	O1	SRR8585789.25255.1;size=3;tax=Bacteria;	SRR8585789	Soil	27.8283	109.369	26088	3	0.000114995	soil metagenome
GCA_001771235.1	O3	SRR1623091.100945.1;size=12;tax=Bacteria;	SRR1623091	Sediment	32.5576	-80.4365	104406	12	0.000114936	marine sediment metagenome
GCA_013152225.1	O2	SRR4425116.3312.1;size=2;tax=Bacteria;	SRR4425116	Plant-associated	missing	missing	17407	2	0.000114896	plant metagenome
JZ1_202101_bins_107 JZ2_202007_bins_101 JZ2_202101_bins_2	O1	SRR5176876.8588.1;size=9;tax=Bacteria;	SRR5176876	Aquatic	10.9432	-85.6349	78407	9	0.000114786	aquatic metagenome
GCA_003576975.1 GCA_008363195.1	O1	SRR5383877.63750.1;size=10;tax=Bacteria;	SRR5383877	Soil	missing	missing	87150	10	0.000114745	soil metagenome
GCA_014338045.1	O1	SRR5383877.63750.1;size=10;tax=Bacteria;	SRR5383877	Soil	missing	missing	87150	10	0.000114745	soil metagenome
GCA_001771235.1	O3	SRR8745735.14106.1;size=12;tax=Bacteria;	SRR8745735	Aquatic	38.9232	-106.951	104606	12	0.000114716	riverine metagenome
JZ1_202101_bins_107 JZ2_202007_bins_101 JZ2_202101_bins_2	O1	SRR5155610.6478.1;size=8;tax=Bacteria;	SRR5155610	Soil	26.56	112.6	69823	8	0.000114575	soil metagenome
GCA_015485525.1	O1	ERR1665257.49701.1;size=5;tax=Bacteria;	ERR1665257	Hydrothermal_system	-3.7994	152.101	43651	5	0.000114545	hydrothermal vent metagenome
GCA_003576975.1 GCA_008363195.1	O1	SRR8301340.13250.1;size=4;tax=Bacteria;	SRR8301340	Other	25.7278	-100.084	34991	4	0.000114315	activated sludge metagenome
GCA_014338045.1	O1	SRR8301340.13250.1;size=4;tax=Bacteria;	SRR8301340	Other	25.7278	-100.084	34991	4	0.000114315	activated sludge metagenome
JZ1_202101_bins_107 JZ2_202007_bins_101 JZ2_202101_bins_2	O1	SRR6050433.47189.1;size=3;tax=Bacteria;	SRR6050433	Soil	31.65	119.467	26276	3	0.000114173	soil metagenome
GCA_016783825.1	O4	SRR6173516.20239.1;size=12;tax=Bacteria;	SRR6173516	Sediment	28.9164	-87.6691	105726	12	0.000113501	marine sediment metagenome
GCA_016783825.1	O4	SRR1553250.8581.2;size=2;tax=Bacteria;	SRR1553250	Aquatic	40.968	-124.226	17631	2	0.000113437	aquatic metagenome
GCA_016783825.1	O4	SRR1824421.41355.1;size=7;tax=Bacteria;	SRR1824421	Aquatic	44.5685	-125.153	61810	7	0.00011325	marine metagenome
JZ1_202101_bins_107 JZ2_202007_bins_101 JZ2_202101_bins_2	O1	SRR6050422.1023.1;size=3;tax=Bacteria;	SRR6050422	Soil	31.65	119.467	26530	3	0.00011308	soil metagenome
JZ1_202101_bins_107 JZ2_202007_bins_101 JZ2_202101_bins_2	O1	SRR7421206.18165.1;size=5;tax=Bacteria;	SRR7421206	Soil	34.561	107.921	44268	5	0.000112948	soil metagenome
GCA_003576975.1 GCA_008363195.1	O1	ERR1474632.146049.1;size=21;tax=Bacteria;	ERR1474632	Other	22.3103	39.1041	186096	21	0.000112845	metagenome
GCA_013152225.1	O2	SRR2032984.75859.1;size=3;tax=Bacteria;	SRR2032984	Soil	-0.63246	-47.3623	26589	3	0.000112829	soil metagenome
GCA_016783825.1	O4	ERR2399945.28510.1;size=2;tax=Bacteria;	ERR2399945	Other	missing	missing	17739	2	0.000112746	metagenome
GCA_003576975.1 GCA_008363195.1	O1	SRR5155593.16442.1;size=4;tax=Bacteria;	SRR5155593	Soil	28.68	112.86	35529	4	0.000112584	soil metagenome
JZ1_202101_bins_37 JZ2_201808_bins_10 JZ2_201901_bins_130 JZ2_201907_bins_186 JZ2_201912_bins_68 JZ2_202007_bins_144 JZ2_202101_bins_52	O1	SRR5155593.16442.1;size=4;tax=Bacteria;	SRR5155593	Soil	28.68	112.86	35529	4	0.000112584	soil metagenome
JZ1_202101_bins_107 JZ2_202007_bins_101 JZ2_202101_bins_2	O1	SRR8599589.37927.1;size=2;tax=Bacteria;	SRR8599589	Other	30.3	-120.59	17787	2	0.000112442	sludge metagenome
JZ1_202101_bins_107 JZ2_202007_bins_101 JZ2_202101_bins_2	O1	SRR6308685.36205.1;size=4;tax=Bacteria;	SRR6308685	Aquatic	43.2239	-86.2972	35642	4	0.000112227	freshwater metagenome
JZ1_202101_bins_107 JZ2_202007_bins_101 JZ2_202101_bins_2	O1	SRR7420685.24562.1;size=6;tax=Bacteria;	SRR7420685	Soil	34.561	107.921	53505	6	0.000112139	soil metagenome
JZ1_202101_bins_107 JZ2_202007_bins_101 JZ2_202101_bins_2	O1	SRR8737819.12455.1;size=4;tax=Bacteria;	SRR8737819	Soil	missing	missing	35671	4	0.000112136	soil metagenome
JZ1_202101_bins_107 JZ2_202007_bins_101 JZ2_202101_bins_2	O1	ERR440367.26404.1;size=11;tax=Bacteria;	ERR440367	Other	missing	missing	99133	11	0.000110962	metagenome
GCA_013359425.1	O1	SRR8737822.33523.1;size=4;tax=Bacteria;	SRR8737822	Soil	missing	missing	36250	4	0.000110345	soil metagenome
GCA_016783825.1	O4	SRR6171936.7844.1;size=2;tax=Bacteria;	SRR6171936	Sediment	29.1228	-87.8677	18160	2	0.000110132	marine sediment metagenome
GCA_001771235.1	O3	SRR1623096.65404.1;size=11;tax=Bacteria;	SRR1623096	Sediment	32.5576	-80.4365	100087	11	0.000109904	marine sediment metagenome
GCA_016783825.1	O4	SRR2071424.12212.2;size=2;tax=Bacteria;	SRR2071424	Aquatic	48.6	-123.5	18270	2	0.000109469	marine metagenome
GCA_013152225.1	O2	SRR6452073.5346.1;size=2;tax=Bacteria;	SRR6452073	Sediment	33.8197	-118.669	18326	2	0.000109135	sediment metagenome
GCA_003576975.1 GCA_008363195.1	O1	SRR6012559.38266.1;size=5;tax=Bacteria;	SRR6012559	Other	missing	missing	46019	5	0.000108651	activated sludge metagenome
GCA_014338045.1	O1	SRR6012559.38266.1;size=5;tax=Bacteria;	SRR6012559	Other	missing	missing	46019	5	0.000108651	activated sludge metagenome
JZ1_202101_bins_37 JZ2_201808_bins_10 JZ2_201901_bins_130 JZ2_201907_bins_186 JZ2_201912_bins_68 JZ2_202007_bins_144 JZ2_202101_bins_52	O1	SRR6012559.38266.1;size=5;tax=Bacteria;	SRR6012559	Other	missing	missing	46019	5	0.000108651	activated sludge metagenome
ZMQR_201803_bins_22	O1	SRR6012559.38266.1;size=5;tax=Bacteria;	SRR6012559	Other	missing	missing	46019	5	0.000108651	activated sludge metagenome
GCA_016783825.1	O4	SRR6172196.1940.1;size=2;tax=Bacteria;	SRR6172196	Sediment	19.4441	-93.8887	18478	2	0.000108237	marine sediment metagenome
GCA_016783825.1	O4	SRR1824414.21471.1;size=5;tax=Bacteria;	SRR1824414	Aquatic	40.8115	-124.611	46647	5	0.000107188	marine metagenome
JZ1_202101_bins_107 JZ2_202007_bins_101 JZ2_202101_bins_2	O1	SRR8585746.20589.1;size=2;tax=Bacteria;	SRR8585746	Soil	27.6433	109.163	18684	2	0.000107043	soil metagenome
JZ1_202101_bins_107 JZ2_202007_bins_101 JZ2_202101_bins_2	O1	SRR3344189.9556.1;size=5;tax=Bacteria;	SRR3344189	Soil	31.53	107.77	47217	5	0.000105894	soil metagenome
JZ4_201808_bins_206	O4	ERR1429277.14108.1;size=2;tax=Bacteria;	ERR1429277	Sediment	53	13	18901	2	0.000105815	freshwater sediment metagenome
JZ1_202101_bins_107 JZ2_202007_bins_101 JZ2_202101_bins_2	O1	SRR7421120.15677.1;size=6;tax=Bacteria;	SRR7421120	Soil	34.557	107.926	56847	6	0.000105546	soil metagenome
GCA_016783825.1	O4	SRR6452075.26310.1;size=2;tax=Bacteria;	SRR6452075	Sediment	33.8197	-118.669	19089	2	0.000104772	sediment metagenome
JZ1_202101_bins_107 JZ2_202007_bins_101 JZ2_202101_bins_2	O1	SRR5407845.26406.1;size=3;tax=Bacteria;	SRR5407845	Aquatic	40.08	116.1	28725	3	0.000104439	aquatic metagenome
GCA_013152225.1	O2	SRR2032987.50975.1;size=2;tax=Bacteria;	SRR2032987	Soil	-0.63225	-47.3625	19217	2	0.000104075	soil metagenome
GCA_001771235.1	O3	SRR1623112.32303.1;size=5;tax=Bacteria;	SRR1623112	Sediment	32.5576	-80.4365	48083	5	0.000103987	marine sediment metagenome
GCA_016783825.1	O4	SRR1824383.33718.1;size=5;tax=Bacteria;	SRR1824383	Aquatic	44.5679	-125.153	48085	5	0.000103983	marine metagenome
JZ1_202101_bins_107 JZ2_202007_bins_101 JZ2_202101_bins_2	O1	SRR2096894.8301.1;size=3;tax=Bacteria;	SRR2096894	Aquatic	39.91	116.43	28912	3	0.000103763	wastewater metagenome
GCA_016783825.1	O4	SRR6452045.15285.1;size=2;tax=Bacteria;	SRR6452045	Sediment	33.7888	-118.668	19333	2	0.00010345	sediment metagenome
JZ1_202101_bins_107 JZ2_202007_bins_101 JZ2_202101_bins_2	O1	SRR2127238.35947.1;size=6;tax=Bacteria;	SRR2127238	Soil	31.64	120.74	58253	6	0.000102999	soil metagenome
JZ1_202101_bins_107 JZ2_202007_bins_101 JZ2_202101_bins_2	O1	SRR3343899.12570.1;size=5;tax=Bacteria;	SRR3343899	Soil	31.53	107.77	48557	5	0.000102972	soil metagenome
JZ1_202101_bins_107 JZ2_202007_bins_101 JZ2_202101_bins_2	O1	SRR7421148.27326.1;size=5;tax=Bacteria;	SRR7421148	Soil	34.562	107.926	48584	5	0.000102915	soil metagenome
JZ1_202101_bins_107 JZ2_202007_bins_101 JZ2_202101_bins_2	O1	SRR7421273.2597.1;size=5;tax=Bacteria;	SRR7421273	Soil	34.562	107.926	48675	5	0.000102722	soil metagenome
GCA_013152225.1	O2	SRR2032942.145.1;size=2;tax=Bacteria;	SRR2032942	Soil	-4.69201	-37.354	19559	2	0.000102255	soil metagenome
JZ1_202101_bins_107 JZ2_202007_bins_101 JZ2_202101_bins_2	O1	SRR8610377.62808.1;size=8;tax=Bacteria;	SRR8610377	Soil	36.92	-121.699	78623	8	0.000101751	soil metagenome
GCA_013152225.1	O2	ERR1665260.8647.1;size=2;tax=Bacteria;	ERR1665260	Hydrothermal_system	-3.79992	152.101	19784	2	0.000101092	hydrothermal vent metagenome
JZ1_202101_bins_107 JZ2_202007_bins_101 JZ2_202101_bins_2	O1	SRR5904011.12881.1;size=6;tax=Bacteria;	SRR5904011	Soil	31.45	121.12	59841	6	0.000100266	soil metagenome
GCA_013152225.1	O2	SRR3736191.3797.1;size=4;tax=Bacteria;	SRR3736191	Aquatic	24.422	118.051	40086	4	9.97855e-05	aquatic metagenome
GCA_003576975.1 GCA_008363195.1	O1	SRR8301407.3091.1;size=3;tax=Bacteria;	SRR8301407	Other	27.9237	-82.437	30209	3	9.93082e-05	activated sludge metagenome
GCA_003576975.1 GCA_008363195.1	O1	SRR1784979.20792.1;size=3;tax=Bacteria;	SRR1784979	Other	31.52	117.17	30380	3	9.87492e-05	fermentation metagenome
GCA_014338045.1	O1	SRR1784979.20792.1;size=3;tax=Bacteria;	SRR1784979	Other	31.52	117.17	30380	3	9.87492e-05	fermentation metagenome
GCA_001771235.1	O3	SRR1623140.7094.1;size=10;tax=Bacteria;	SRR1623140	Sediment	32.5576	-80.4365	101556	10	9.84678e-05	marine sediment metagenome
GCA_016783825.1	O4	SRR6452058.16178.1;size=2;tax=Bacteria;	SRR6452058	Sediment	33.7888	-118.668	20337	2	9.83429e-05	sediment metagenome
JZ1_202101_bins_107 JZ2_202007_bins_101 JZ2_202101_bins_2	O1	SRR5188901.159369.1;size=24;tax=Bacteria;	SRR5188901	Aquatic	22.04	38.9611	244922	24	9.79904e-05	marine metagenome
GCA_016783825.1	O4	SRR6172073.2574.1;size=2;tax=Bacteria;	SRR6172073	Sediment	28.7367	-88.3872	20441	2	9.78426e-05	marine sediment metagenome
GCA_003576975.1 GCA_008363195.1	O1	ERR1993569.12428.1;size=2;tax=Bacteria;	ERR1993569	Soil	46.3028	7.80882	20468	2	9.77135e-05	soil metagenome
GCA_014338045.1	O1	ERR1993569.12428.1;size=2;tax=Bacteria;	ERR1993569	Soil	46.3028	7.80882	20468	2	9.77135e-05	soil metagenome
GCA_003576975.1 GCA_008363195.1	O1	SRR8301457.32883.1;size=3;tax=Bacteria;	SRR8301457	Other	27.9237	-82.437	30724	3	9.76435e-05	activated sludge metagenome
JZ1_202101_bins_107 JZ2_202007_bins_101 JZ2_202101_bins_2	O1	SRR2127259.44439.1;size=5;tax=Bacteria;	SRR2127259	Soil	31.64	120.74	51258	5	9.75457e-05	soil metagenome
GCA_016783825.1	O4	SRR6173682.26546.1;size=10;tax=Bacteria;	SRR6173682	Sediment	28.9164	-87.6691	102562	10	9.7502e-05	marine sediment metagenome
GCA_003576975.1 GCA_008363195.1	O1	DRR072517.24793.1;size=6;tax=Bacteria;	DRR072517	Other	39.88	-88.93	61616	6	9.73773e-05	sludge metagenome
GCA_014338045.1	O1	DRR072517.24793.1;size=6;tax=Bacteria;	DRR072517	Other	39.88	-88.93	61616	6	9.73773e-05	sludge metagenome
JZ1_202101_bins_37 JZ2_201808_bins_10 JZ2_201901_bins_130 JZ2_201907_bins_186 JZ2_201912_bins_68 JZ2_202007_bins_144 JZ2_202101_bins_52	O1	DRR072517.24793.1;size=6;tax=Bacteria;	DRR072517	Other	39.88	-88.93	61616	6	9.73773e-05	sludge metagenome
ZMQR_201803_bins_22	O1	DRR072517.24793.1;size=6;tax=Bacteria;	DRR072517	Other	39.88	-88.93	61616	6	9.73773e-05	sludge metagenome
JZ1_202101_bins_107 JZ2_202007_bins_101 JZ2_202101_bins_2	O1	SRR5898852.38884.1;size=3;tax=Bacteria;	SRR5898852	Soil	19.24	105.71	30996	3	9.67867e-05	soil metagenome
GCA_016783825.1	O4	SRR6171643.69302.1;size=8;tax=Bacteria;	SRR6171643	Sediment	28.9761	-87.8683	82705	8	9.67293e-05	marine sediment metagenome
GCA_016783825.1	O4	SRR6172164.13208.1;size=3;tax=Bacteria;	SRR6172164	Sediment	19.3701	-92.3172	31297	3	9.58558e-05	marine sediment metagenome
GCA_013152225.1	O2	SRR7077933.44190.1;size=6;tax=Bacteria;	SRR7077933	Animal-associated	27.35	-82.54	62664	6	9.57488e-05	fish metagenome
GCA_013152225.1	O2	ERR1665229.18450.1;size=2;tax=Bacteria;	ERR1665229	Hydrothermal_system	-3.72689	151.672	20906	2	9.56663e-05	hydrothermal vent metagenome
GCA_013359425.1	O1	SRR8737773.39309.1;size=3;tax=Bacteria;	SRR8737773	Soil	missing	missing	31409	3	9.5514e-05	soil metagenome
GCA_016783825.1	O4	SRR2032919.103485.1;size=2;tax=Bacteria;	SRR2032919	Soil	-25.8749	-48.6277	21062	2	9.49577e-05	soil metagenome
JZ1_202101_bins_107 JZ2_202007_bins_101 JZ2_202101_bins_2	O1	SRR3343864.9230.1;size=4;tax=Bacteria;	SRR3343864	Soil	31.51	107.71	42128	4	9.49487e-05	soil metagenome
GCA_003576975.1 GCA_008363195.1	O1	SRR5651135.5971.1;size=2;tax=Bacteria;	SRR5651135	Aquatic	31.9048	34.8046	21080	2	9.48767e-05	aquatic metagenome
GCA_014338045.1	O1	SRR5651135.5971.1;size=2;tax=Bacteria;	SRR5651135	Aquatic	31.9048	34.8046	21080	2	9.48767e-05	aquatic metagenome
JZ1_202101_bins_107 JZ2_202007_bins_101 JZ2_202101_bins_2	O1	SRR6050425.28843.1;size=3;tax=Bacteria;	SRR6050425	Soil	31.65	119.467	31662	3	9.47508e-05	soil metagenome
GCA_013152225.1	O2	SRR2032956.47208.1;size=3;tax=Bacteria;	SRR2032956	Soil	-4.44646	-37.7813	31821	3	9.42774e-05	soil metagenome
JZ1_202101_bins_107 JZ2_202007_bins_101 JZ2_202101_bins_2	O1	SRR5155586.4288.1;size=4;tax=Bacteria;	SRR5155586	Soil	27.01	112.86	42440	4	9.42507e-05	soil metagenome
JZ1_202101_bins_107 JZ2_202007_bins_101 JZ2_202101_bins_2	O1	SRR8610396.91273.1;size=23;tax=Bacteria;	SRR8610396	Soil	36.92	-121.699	244907	23	9.39132e-05	soil metagenome
GCA_016783825.1	O4	SRR6452023.26009.1;size=2;tax=Bacteria;	SRR6452023	Sediment	33.7888	-118.668	21330	2	9.37647e-05	sediment metagenome
GCA_014338045.1	O1	SRR2004054.7769.1;size=15;tax=Bacteria;	SRR2004054	Soil	39.73	115.95	64105	6	9.35964e-05	soil metagenome
GCA_016783825.1	O4	SRR6452123.16374.1;size=2;tax=Bacteria;	SRR6452123	Sediment	33.7891	-118.668	21385	2	9.35235e-05	sediment metagenome
GCA_013152225.1	O2	SRR2001625.1284.1;size=4;tax=Bacteria;	SRR2001625	Sediment	36.09	120.15	42847	4	9.33554e-05	marine sediment metagenome
JZ1_202101_bins_107 JZ2_202007_bins_101 JZ2_202101_bins_2	O1	SRR6037850.3540.1;size=2;tax=Bacteria;	SRR6037850	Other	27.46	112.52	21491	2	9.30622e-05	Proteobacteria bacterium
GCA_016783825.1	O4	SRR7610912.17200.1;size=2;tax=Bacteria;	SRR7610912	Sediment	16.3849	119.925	21543	2	9.28376e-05	marine sediment metagenome
GCA_016783825.1	O4	SRR3735227.507598.1;size=67;tax=Bacteria;	SRR3735227	Aquatic	10.617	-65.167	723294	67	9.26318e-05	marine metagenome
GCA_003576975.1 GCA_008363195.1	O1	SRR8301789.13976.1;size=3;tax=Bacteria;	SRR8301789	Other	27.9237	-82.437	32519	3	9.22538e-05	activated sludge metagenome
GCA_016783825.1	O4	SRR6171691.5752.1;size=19;tax=Bacteria;	SRR6171691	Sediment	28.9761	-87.8683	206484	19	9.20168e-05	marine sediment metagenome
JZ1_202101_bins_107 JZ2_202007_bins_101 JZ2_202101_bins_2	O1	ERR2212674.10855.1;size=2;tax=Bacteria;	ERR2212674	Other	missing	missing	21786	2	9.18021e-05	metagenomes
GCA_001771235.1	O3	SRR1623106.170707.1;size=15;tax=Bacteria;	SRR1623106	Sediment	32.5576	-80.4365	163607	15	9.16831e-05	marine sediment metagenome
GCA_013152225.1	O2	SRR2032989.30052.1;size=4;tax=Bacteria;	SRR2032989	Soil	-0.63225	-47.3625	43845	4	9.12305e-05	soil metagenome
JZ1_202101_bins_107 JZ2_202007_bins_101 JZ2_202101_bins_2	O1	SRR7420602.22199.1;size=4;tax=Bacteria;	SRR7420602	Soil	34.561	107.921	43849	4	9.12221e-05	soil metagenome
GCA_016783825.1	O4	SRR6452080.16705.1;size=3;tax=Bacteria;	SRR6452080	Sediment	33.7888	-118.668	33064	3	9.07331e-05	sediment metagenome
GCA_016783825.1	O4	SRR1824330.18670.1;size=4;tax=Bacteria;	SRR1824330	Aquatic	44.6695	-125.098	44109	4	9.06844e-05	marine metagenome
JZ1_202101_bins_107 JZ2_202007_bins_101 JZ2_202101_bins_2	O1	SRR5975803.38838.1;size=6;tax=Bacteria;	SRR5975803	Soil	25.237	110.462	66428	6	9.03234e-05	soil metagenome
JZ1_202101_bins_107 JZ2_202007_bins_101 JZ2_202101_bins_2	O1	SRR8488036.23354.1;size=2;tax=Bacteria;	SRR8488036	Soil	38.547	-121.878	22155	2	9.02731e-05	soil metagenome
GCA_013359425.1	O1	SRR8737790.10760.1;size=2;tax=Bacteria;	SRR8737790	Soil	missing	missing	22274	2	8.97908e-05	soil metagenome
GCA_003576975.1 GCA_008363195.1	O1	SRR1303723.18308.1;size=2;tax=Bacteria;	SRR1303723	Soil	37.2	96.8	22399	2	8.92897e-05	soil metagenome
JZ1_202101_bins_37 JZ2_201808_bins_10 JZ2_201901_bins_130 JZ2_201907_bins_186 JZ2_201912_bins_68 JZ2_202007_bins_144 JZ2_202101_bins_52	O1	SRR1303723.18308.1;size=2;tax=Bacteria;	SRR1303723	Soil	37.2	96.8	22399	2	8.92897e-05	soil metagenome
ZMQR_201803_bins_22	O1	SRR1303723.18308.1;size=2;tax=Bacteria;	SRR1303723	Soil	37.2	96.8	22399	2	8.92897e-05	soil metagenome
GCA_003576975.1 GCA_008363195.1	O1	SRR5648104.125616.1;size=17;tax=Bacteria;	SRR5648104	Aquatic	31.9048	34.8046	190546	17	8.92173e-05	aquatic metagenome
GCA_014338045.1	O1	SRR5648104.125616.1;size=17;tax=Bacteria;	SRR5648104	Aquatic	31.9048	34.8046	190546	17	8.92173e-05	aquatic metagenome
JZ1_202101_bins_107 JZ2_202007_bins_101 JZ2_202101_bins_2	O1	SRR7420718.3301.1;size=4;tax=Bacteria;	SRR7420718	Soil	34.561	107.921	44849	4	8.91882e-05	soil metagenome
GCA_003576975.1 GCA_008363195.1	O1	SRR8301862.26606.1;size=3;tax=Bacteria;	SRR8301862	Other	35.1461	-97.4037	33678	3	8.90789e-05	activated sludge metagenome
GCA_016783825.1	O4	SRR3735228.11006.1;size=28;tax=Bacteria;	SRR3735228	Aquatic	10.617	-65.167	315009	28	8.88863e-05	marine metagenome
GCA_003576975.1 GCA_008363195.1	O1	SRR8737708.15419.1;size=2;tax=Bacteria;	SRR8737708	Soil	missing	missing	22701	2	8.81018e-05	soil metagenome
GCA_014338045.1	O1	SRR8737708.15419.1;size=2;tax=Bacteria;	SRR8737708	Soil	missing	missing	22701	2	8.81018e-05	soil metagenome
GCA_016783825.1	O4	SRR6172161.6264.1;size=2;tax=Bacteria;	SRR6172161	Sediment	18.8484	-92.0705	22708	2	8.80747e-05	marine sediment metagenome
JZ1_202101_bins_107 JZ2_202007_bins_101 JZ2_202101_bins_2	O1	SRR5500610.79765.2;size=11;tax=Bacteria;	SRR5500610	Soil	30.4086	120.39	124919	11	8.80571e-05	soil metagenome
JZ1_202101_bins_107 JZ2_202007_bins_101 JZ2_202101_bins_2	O1	SRR8359317.5382.1;size=2;tax=Bacteria;	SRR8359317	Other	36.0703	120.418	22715	2	8.80475e-05	sludge metagenome
GCA_003576975.1 GCA_008363195.1	O1	SRR8676149.6252.1;size=2;tax=Bacteria;	SRR8676149	Other	missing	missing	22725	2	8.80088e-05	metagenome
GCA_014338045.1	O1	SRR8676149.6252.1;size=2;tax=Bacteria;	SRR8676149	Other	missing	missing	22725	2	8.80088e-05	metagenome
JZ1_202101_bins_107 JZ2_202007_bins_101 JZ2_202101_bins_2	O1	ERR2212628.4563.1;size=3;tax=Bacteria;	ERR2212628	Other	missing	missing	34156	3	8.78323e-05	metagenomes
GCA_016783825.1	O4	SRR6172278.28157.1;size=2;tax=Bacteria;	SRR6172278	Sediment	19.3143	-92.208	22800	2	8.77193e-05	marine sediment metagenome
JZ1_202101_bins_107 JZ2_202007_bins_101 JZ2_202101_bins_2	O1	SRR5975799.4583.1;size=5;tax=Bacteria;	SRR5975799	Soil	25.237	110.462	57610	5	8.67905e-05	soil metagenome
GCA_013359425.1	O1	SRR8737827.28520.1;size=2;tax=Bacteria;	SRR8737827	Soil	missing	missing	23201	2	8.62032e-05	soil metagenome
JZ1_202101_bins_107 JZ2_202007_bins_101 JZ2_202101_bins_2	O1	SRR7548132.3070.1;size=6;tax=Bacteria;	SRR7548132	Plant-associated	missing	missing	70198	6	8.54725e-05	plant metagenome
GCA_011375275.1	O1	ERR1665226.49009.1;size=5;tax=Bacteria;	ERR1665226	Hydrothermal_system	-3.72807	151.669	58606	5	8.53155e-05	hydrothermal vent metagenome
GCA_015485525.1	O1	ERR1665226.49009.1;size=5;tax=Bacteria;	ERR1665226	Hydrothermal_system	-3.72807	151.669	58606	5	8.53155e-05	hydrothermal vent metagenome
GCA_015490415.1	O1	ERR1665226.49009.1;size=5;tax=Bacteria;	ERR1665226	Hydrothermal_system	-3.72807	151.669	58606	5	8.53155e-05	hydrothermal vent metagenome
GCA_015491795.1	O1	ERR1665226.49009.1;size=5;tax=Bacteria;	ERR1665226	Hydrothermal_system	-3.72807	151.669	58606	5	8.53155e-05	hydrothermal vent metagenome
GCA_013359425.1	O1	SRR6415857.43247.1;size=2;tax=Bacteria;	SRR6415857	Other	missing	missing	23444	2	8.53097e-05	Candidatus Kuenenia stuttgartiensis
GCA_003576975.1 GCA_008363195.1	O1	SRR8474832.56710.1;size=3;tax=Bacteria;	SRR8474832	Soil	missing	missing	35182	3	8.52709e-05	soil metagenome
GCA_014338045.1	O1	SRR8474832.56710.1;size=3;tax=Bacteria;	SRR8474832	Soil	missing	missing	35182	3	8.52709e-05	soil metagenome
JZ1_202101_bins_107 JZ2_202007_bins_101 JZ2_202101_bins_2	O1	SRR3343867.11682.1;size=3;tax=Bacteria;	SRR3343867	Soil	31.22	107.46	35257	3	8.50895e-05	soil metagenome
GCA_003576975.1 GCA_008363195.1	O1	SRR1923171.5890.1;size=9;tax=Bacteria;	SRR1923171	Soil	39.99	116.33	106676	9	8.43676e-05	soil metagenome
JZ1_202101_bins_37 JZ2_201808_bins_10 JZ2_201901_bins_130 JZ2_201907_bins_186 JZ2_201912_bins_68 JZ2_202007_bins_144 JZ2_202101_bins_52	O1	SRR1923171.5890.1;size=9;tax=Bacteria;	SRR1923171	Soil	39.99	116.33	106676	9	8.43676e-05	soil metagenome
ZMQR_201803_bins_22	O1	SRR1923171.5890.1;size=9;tax=Bacteria;	SRR1923171	Soil	39.99	116.33	106676	9	8.43676e-05	soil metagenome
JZ1_202101_bins_107 JZ2_202007_bins_101 JZ2_202101_bins_2	O1	SRR7420571.14513.1;size=4;tax=Bacteria;	SRR7420571	Soil	34.562	107.926	47616	4	8.40054e-05	soil metagenome
JZ1_202101_bins_107 JZ2_202007_bins_101 JZ2_202101_bins_2	O1	SRR7420435.22975.1;size=4;tax=Bacteria;	SRR7420435	Soil	34.562	107.926	47871	4	8.35579e-05	soil metagenome
JZ1_202101_bins_107 JZ2_202007_bins_101 JZ2_202101_bins_2	O1	SRR7421150.17511.1;size=4;tax=Bacteria;	SRR7421150	Soil	34.562	107.926	47977	4	8.33733e-05	soil metagenome
GCA_016783825.1	O4	SRR2032922.98763.1;size=3;tax=Bacteria;	SRR2032922	Soil	-25.8748	-48.6277	36074	3	8.31624e-05	soil metagenome
JZ1_202101_bins_107 JZ2_202007_bins_101 JZ2_202101_bins_2	O1	SRR6050435.14084.1;size=2;tax=Bacteria;	SRR6050435	Soil	31.65	119.467	24050	2	8.31601e-05	soil metagenome
GCA_001771235.1	O3	SRR2953969.18358.1;size=2;tax=Bacteria;	SRR2953969	Sediment	29.293	-90.6049	24069	2	8.30944e-05	sediment metagenome
JZ1_202101_bins_107 JZ2_202007_bins_101 JZ2_202101_bins_2	O1	SRR5638460.17116.1;size=7;tax=Bacteria;	SRR5638460	Soil	23.1605	113.346	84280	7	8.30565e-05	soil metagenome
JZ1_202101_bins_107 JZ2_202007_bins_101 JZ2_202101_bins_2	O1	SRR3344181.6880.1;size=3;tax=Bacteria;	SRR3344181	Soil	31.22	107.46	36125	3	8.3045e-05	soil metagenome
JZ1_202101_bins_107 JZ2_202007_bins_101 JZ2_202101_bins_2	O1	SRR8737822.29991.1;size=3;tax=Bacteria;	SRR8737822	Soil	missing	missing	36250	3	8.27586e-05	soil metagenome
GCA_016926625.1	O4	SRR8549905.122280.1;size=15;tax=Bacteria;SRR8549905.255156.1;size=17;tax=Bacteria;	SRR8549905	Sediment	missing	missing	386841	32	8.27213e-05	sediment metagenome
GCA_016783825.1	O4	SRR2032945.35207.1;size=2;tax=Bacteria;	SRR2032945	Soil	-4.69245	-37.3521	24214	2	8.25968e-05	soil metagenome
GCA_003576975.1 GCA_008363195.1	O1	DRR072520.28693.1;size=8;tax=Bacteria;	DRR072520	Other	39.88	-88.93	97160	8	8.23384e-05	sludge metagenome
GCA_014338045.1	O1	DRR072520.28693.1;size=8;tax=Bacteria;	DRR072520	Other	39.88	-88.93	97160	8	8.23384e-05	sludge metagenome
JZ1_202101_bins_37 JZ2_201808_bins_10 JZ2_201901_bins_130 JZ2_201907_bins_186 JZ2_201912_bins_68 JZ2_202007_bins_144 JZ2_202101_bins_52	O1	DRR072520.28693.1;size=8;tax=Bacteria;	DRR072520	Other	39.88	-88.93	97160	8	8.23384e-05	sludge metagenome
ZMQR_201803_bins_22	O1	DRR072520.28693.1;size=8;tax=Bacteria;	DRR072520	Other	39.88	-88.93	97160	8	8.23384e-05	sludge metagenome
JZ1_202101_bins_107 JZ2_202007_bins_101 JZ2_202101_bins_2	O1	SRR3344191.10875.1;size=3;tax=Bacteria;	SRR3344191	Soil	31.53	107.77	36600	3	8.19672e-05	soil metagenome
JZ1_202101_bins_107 JZ2_202007_bins_101 JZ2_202101_bins_2	O1	SRR2428264.35275.1;size=3;tax=Bacteria;	SRR2428264	Soil	36.75	118.12	36853	3	8.14045e-05	soil metagenome
JZ1_202101_bins_107 JZ2_202007_bins_101 JZ2_202101_bins_2	O1	ERR440297.5364.1;size=16;tax=Bacteria;	ERR440297	Other	missing	missing	198485	16	8.06106e-05	metagenome
GCA_016926625.1	O4	SRR8549909.204267.1;size=8;tax=Bacteria;SRR8549909.456587.1;size=9;tax=Bacteria;	SRR8549909	Sediment	missing	missing	210934	17	8.05939e-05	freshwater sediment metagenome
GCA_016783825.1	O4	SRR6171667.19957.1;size=9;tax=Bacteria;	SRR6171667	Sediment	28.9401	-87.5824	111827	9	8.04815e-05	marine sediment metagenome
GCA_016783825.1	O4	SRR6452108.43402.1;size=2;tax=Bacteria;	SRR6452108	Sediment	33.7887	-118.668	24970	2	8.00961e-05	sediment metagenome
JZ1_202101_bins_107 JZ2_202007_bins_101 JZ2_202101_bins_2	O1	SRR6050432.21476.1;size=2;tax=Bacteria;	SRR6050432	Soil	31.65	119.467	25013	2	7.99584e-05	soil metagenome
JZ1_202101_bins_107 JZ2_202007_bins_101 JZ2_202101_bins_2	O1	SRR3343901.38428.1;size=4;tax=Bacteria;	SRR3343901	Soil	31.53	107.77	50055	4	7.99121e-05	soil metagenome
JZ1_202101_bins_107 JZ2_202007_bins_101 JZ2_202101_bins_2	O1	SRR6050440.27156.1;size=2;tax=Bacteria;	SRR6050440	Soil	31.65	119.467	25403	2	7.87309e-05	soil metagenome
GCA_013152225.1	O2	SRR4938481.9745.1;size=4;tax=Bacteria;	SRR4938481	Plant-associated	38.32	-123.05	50983	4	7.84575e-05	plant metagenome
GCA_003576975.1 GCA_008363195.1	O1	SRR1923193.851.1;size=5;tax=Bacteria;	SRR1923193	Soil	39.99	116.33	63816	5	7.83503e-05	soil metagenome
JZ1_202101_bins_37 JZ2_201808_bins_10 JZ2_201901_bins_130 JZ2_201907_bins_186 JZ2_201912_bins_68 JZ2_202007_bins_144 JZ2_202101_bins_52	O1	SRR1923193.851.1;size=5;tax=Bacteria;	SRR1923193	Soil	39.99	116.33	63816	5	7.83503e-05	soil metagenome
ZMQR_201803_bins_22	O1	SRR1923193.851.1;size=5;tax=Bacteria;	SRR1923193	Soil	39.99	116.33	63816	5	7.83503e-05	soil metagenome
GCA_016783825.1	O4	SRR2913564.28223.1;size=2;tax=Bacteria;	SRR2913564	Sediment	44.34	-125.9	25552	2	7.82718e-05	marine sediment metagenome
JZ1_202101_bins_107 JZ2_202007_bins_101 JZ2_202101_bins_2	O1	SRR2428491.62689.1;size=5;tax=Bacteria;	SRR2428491	Soil	37.26	118.26	63987	5	7.81409e-05	soil metagenome
GCA_003576975.1 GCA_008363195.1	O1	SRR8256737.63748.1;size=9;tax=Bacteria;	SRR8256737	Other	43.0366	-87.9311	115348	9	7.80248e-05	anaerobic digester metagenome
GCA_016783825.1	O4	SRR6173738.17092.1;size=6;tax=Bacteria;	SRR6173738	Sediment	29.1227	-87.2662	76946	6	7.79768e-05	marine sediment metagenome
GCA_003576975.1 GCA_008363195.1	O1	SRR5651224.1027.1;size=2;tax=Bacteria;	SRR5651224	Aquatic	31.9048	34.8046	25712	2	7.77847e-05	aquatic metagenome
GCA_014338045.1	O1	SRR5651224.1027.1;size=2;tax=Bacteria;	SRR5651224	Aquatic	31.9048	34.8046	25712	2	7.77847e-05	aquatic metagenome
GCA_013152225.1	O2	SRR6452038.27121.1;size=2;tax=Bacteria;	SRR6452038	Sediment	33.7891	-118.668	25712	2	7.77847e-05	sediment metagenome
JZ1_202101_bins_107 JZ2_202007_bins_101 JZ2_202101_bins_2	O1	SRR2428584.7675.1;size=3;tax=Bacteria;	SRR2428584	Soil	31.22	107.46	38605	3	7.77101e-05	soil metagenome
GCA_016783825.1	O4	SRR6173672.11776.1;size=13;tax=Bacteria;	SRR6173672	Sediment	29.2976	-86.9968	167345	13	7.76838e-05	marine sediment metagenome
JZ1_202101_bins_107 JZ2_202007_bins_101 JZ2_202101_bins_2	O1	SRR4075869.10835.1;size=2;tax=Bacteria;	SRR4075869	Soil	28.13	112.29	25761	2	7.76367e-05	soil metagenome
GCA_016783825.1	O4	SRR6171625.17653.1;size=9;tax=Bacteria;	SRR6171625	Sediment	29.0003	-87.5074	115969	9	7.76069e-05	marine sediment metagenome
JZ1_202101_bins_107 JZ2_202007_bins_101 JZ2_202101_bins_2	O1	SRR2911377.7081.1;size=2;tax=Bacteria;	SRR2911377	Soil	30.44	112.73	25823	2	7.74503e-05	soil metagenome
JZ1_202101_bins_107 JZ2_202007_bins_101 JZ2_202101_bins_2	O1	SRR2127243.9649.1;size=6;tax=Bacteria;	SRR2127243	Soil	31.64	120.74	77862	6	7.70594e-05	soil metagenome
GCA_003576975.1 GCA_008363195.1	O1	SRR1300573.119767.2;size=9;tax=Bacteria;	SRR1300573	Soil	19.2628	-99.0683	117445	9	7.66316e-05	soil metagenome
GCA_013359385.1	O1	SRR1300573.119767.2;size=9;tax=Bacteria;	SRR1300573	Soil	19.2628	-99.0683	117445	9	7.66316e-05	soil metagenome
JZ1_202101_bins_107 JZ2_202007_bins_101 JZ2_202101_bins_2	O1	SRR6340169.35332.1;size=3;tax=Bacteria;	SRR6340169	Soil	40.9645	-1.50377	39305	3	7.63262e-05	soil metagenome
GCA_016783825.1	O4	SRR6452098.21483.1;size=2;tax=Bacteria;	SRR6452098	Sediment	33.8197	-118.669	26223	2	7.62689e-05	sediment metagenome
GCA_016783825.1	O4	ERR2399940.4607.1;size=2;tax=Bacteria;	ERR2399940	Other	missing	missing	26246	2	7.62021e-05	metagenome
JZ1_202101_bins_107 JZ2_202007_bins_101 JZ2_202101_bins_2	O1	SRR5155614.19721.1;size=6;tax=Bacteria;	SRR5155614	Soil	26.56	112.6	78753	6	7.61876e-05	soil metagenome
JZ1_202101_bins_107 JZ2_202007_bins_101 JZ2_202101_bins_2	O1	SRR8599593.42492.1;size=2;tax=Bacteria;	SRR8599593	Other	30.26	-120.14	26526	2	7.53977e-05	sludge metagenome
GCA_016926625.1	O4	SRR2349942.152034.1;size=8;tax=Bacteria;	SRR2349942	Other	43.4526	5.23008	106112	8	7.5392e-05	microbial mat metagenome
GCA_003576975.1 GCA_008363195.1	O1	SRR8664732.35030.1;size=4;tax=Bacteria;	SRR8664732	Other	39.59	116.18	53088	4	7.53466e-05	air metagenome
GCA_014338045.1	O1	SRR8664732.35030.1;size=4;tax=Bacteria;	SRR8664732	Other	39.59	116.18	53088	4	7.53466e-05	air metagenome
JZ1_202101_bins_107 JZ2_202007_bins_101 JZ2_202101_bins_2	O1	SRR2096895.56038.1;size=4;tax=Bacteria;	SRR2096895	Aquatic	39.91	116.43	53092	4	7.53409e-05	wastewater metagenome
GCA_016783825.1	O4	SRR6172247.87535.1;size=5;tax=Bacteria;	SRR6172247	Sediment	29.1228	-87.8677	66464	5	7.52287e-05	marine sediment metagenome
GCA_003576975.1 GCA_008363195.1	O1	SRR5651222.30028.1;size=2;tax=Bacteria;	SRR5651222	Aquatic	31.9048	34.8046	26629	2	7.51061e-05	aquatic metagenome
GCA_014338045.1	O1	SRR5651222.30028.1;size=2;tax=Bacteria;	SRR5651222	Aquatic	31.9048	34.8046	26629	2	7.51061e-05	aquatic metagenome
GCA_016783825.1	O4	SRR1824332.9882.1;size=2;tax=Bacteria;	SRR1824332	Aquatic	44.6688	-125.109	26665	2	7.50047e-05	marine metagenome
GCA_003576975.1 GCA_008363195.1	O1	SRR5648146.30028.1;size=2;tax=Bacteria;	SRR5648146	Aquatic	31.9048	34.8046	26708	2	7.48839e-05	aquatic metagenome
GCA_014338045.1	O1	SRR5648146.30028.1;size=2;tax=Bacteria;	SRR5648146	Aquatic	31.9048	34.8046	26708	2	7.48839e-05	aquatic metagenome
GCA_016783825.1	O4	SRR6172156.31017.1;size=2;tax=Bacteria;	SRR6172156	Sediment	29.196	-88.8702	26852	2	7.44823e-05	marine sediment metagenome
GCA_016783825.1	O4	SRR8361509.161389.1;size=10;tax=Bacteria;	SRR8361509	Plant-associated	25.7372	-80.168	134700	10	7.4239e-05	plant metagenome
GCA_013359425.1	O1	SRR8737803.19460.1;size=2;tax=Bacteria;	SRR8737803	Soil	missing	missing	26950	2	7.42115e-05	soil metagenome
JZ1_202101_bins_107 JZ2_202007_bins_101 JZ2_202101_bins_2	O1	SRR7421210.32592.1;size=4;tax=Bacteria;	SRR7421210	Soil	34.561	107.921	53948	4	7.41455e-05	soil metagenome
JZ1_202101_bins_107 JZ2_202007_bins_101 JZ2_202101_bins_2	O1	SRR5638451.27283.1;size=3;tax=Bacteria;	SRR5638451	Soil	23.1605	113.346	40495	3	7.40832e-05	soil metagenome
GCA_003576975.1 GCA_008363195.1	O1	ERR1449965.178450.1;size=20;tax=Bacteria;	ERR1449965	Other	21.6085	39.0922	270075	20	7.40535e-05	metagenome
GCA_014338045.1	O1	ERR1449965.178450.1;size=20;tax=Bacteria;	ERR1449965	Other	21.6085	39.0922	270075	20	7.40535e-05	metagenome
JZ1_202101_bins_37 JZ2_201808_bins_10 JZ2_201901_bins_130 JZ2_201907_bins_186 JZ2_201912_bins_68 JZ2_202007_bins_144 JZ2_202101_bins_52	O1	ERR1449965.178450.1;size=20;tax=Bacteria;	ERR1449965	Other	21.6085	39.0922	270075	20	7.40535e-05	metagenome
ZMQR_201803_bins_22	O1	ERR1449965.178450.1;size=20;tax=Bacteria;	ERR1449965	Other	21.6085	39.0922	270075	20	7.40535e-05	metagenome
JZ1_202101_bins_107 JZ2_202007_bins_101 JZ2_202101_bins_2	O1	SRR5052112.10216.1;size=2;tax=Bacteria;	SRR5052112	Soil	39	116	27070	2	7.38825e-05	soil metagenome
GCA_016783825.1	O4	SRR8361493.57740.1;size=8;tax=Bacteria;	SRR8361493	Plant-associated	25.7433	-80.174	108284	8	7.38798e-05	plant metagenome
JZ2_201709_bins_23	O3	SRR2059672.22528.1;size=3;tax=Bacteria;	SRR2059672	Hydrothermal_system	missing	missing	40655	3	7.37917e-05	hot springs metagenome
GCA_016783825.1	O4	SRR1647970.30823.1;size=4;tax=Bacteria;	SRR1647970	Sediment	40.8115	-124.611	54324	4	7.36323e-05	marine sediment metagenome
GCA_013152225.1	O2	ERR1739340.29037.1;size=3;tax=Bacteria;	ERR1739340	Sediment	missing	missing	40835	3	7.34664e-05	sediment metagenome
GCA_013152225.1	O2	SRR6398179.22403.1;size=3;tax=Bacteria;	SRR6398179	Sediment	41.3518	-70.3838	40856	3	7.34286e-05	sediment metagenome
JZ1_202101_bins_107 JZ2_202007_bins_101 JZ2_202101_bins_2	O1	SRR2127228.11449.1;size=4;tax=Bacteria;	SRR2127228	Soil	31.64	120.74	54572	4	7.32977e-05	soil metagenome
GCA_013152225.1	O2	SRR6398193.2026.1;size=2;tax=Bacteria;	SRR6398193	Sediment	41.351	-70.3838	27288	2	7.32923e-05	sediment metagenome
JZ1_202101_bins_107 JZ2_202007_bins_101 JZ2_202101_bins_2	O1	SRR8585741.55100.1;size=2;tax=Bacteria;	SRR8585741	Soil	27.6022	109.14	27303	2	7.3252e-05	soil metagenome
GCA_001771235.1	O3	SRR1623115.172948.1;size=17;tax=Bacteria;	SRR1623115	Sediment	32.5576	-80.4365	232201	17	7.32124e-05	marine sediment metagenome
JZ1_202101_bins_107 JZ2_202007_bins_101 JZ2_202101_bins_2	O1	SRR8610395.59992.1;size=3;tax=Bacteria;	SRR8610395	Soil	36.92	-121.699	41051	3	7.30798e-05	soil metagenome
JZ1_202101_bins_107 JZ2_202007_bins_101 JZ2_202101_bins_2	O1	SRR7548156.9342.1;size=5;tax=Bacteria;	SRR7548156	Plant-associated	missing	missing	68494	5	7.29991e-05	plant metagenome
JZ1_202101_bins_107 JZ2_202007_bins_101 JZ2_202101_bins_2	O1	SRR2428637.40976.1;size=2;tax=Bacteria;	SRR2428637	Soil	30.52	112.34	27549	2	7.25979e-05	soil metagenome
GCA_003576975.1 GCA_008363195.1	O1	SRR2004059.4685.1;size=3;tax=Bacteria;	SRR2004059	Soil	30.77	121.44	41392	3	7.24778e-05	soil metagenome
JZ1_202101_bins_37 JZ2_201808_bins_10 JZ2_201901_bins_130 JZ2_201907_bins_186 JZ2_201912_bins_68 JZ2_202007_bins_144 JZ2_202101_bins_52	O1	SRR2004059.4685.1;size=3;tax=Bacteria;	SRR2004059	Soil	30.77	121.44	41392	3	7.24778e-05	soil metagenome
ZMQR_201803_bins_22	O1	SRR2004059.4685.1;size=3;tax=Bacteria;	SRR2004059	Soil	30.77	121.44	41392	3	7.24778e-05	soil metagenome
GCA_013152225.1	O2	SRR6452039.9160.1;size=2;tax=Bacteria;	SRR6452039	Sediment	33.7891	-118.668	27609	2	7.24401e-05	sediment metagenome
GCA_013152225.1	O2	SRR2136244.4337.1;size=3;tax=Bacteria;	SRR2136244	Aquatic	44.6667	-125.1	41497	3	7.22944e-05	marine metagenome
GCA_016783825.1	O4	SRR2913562.8964.1;size=2;tax=Bacteria;	SRR2913562	Sediment	44.34	-125.9	27681	2	7.22517e-05	marine sediment metagenome
JZ1_202101_bins_107 JZ2_202007_bins_101 JZ2_202101_bins_2	O1	SRR6161147.66639.1;size=14;tax=Bacteria;	SRR6161147	Plant-associated	35.84	-83.96	193886	14	7.22074e-05	plant metagenome
GCA_013152225.1	O2	SRR3984649.18913.1;size=3;tax=Bacteria;	SRR3984649	Soil	-23.0158	-43.3631	41687	3	7.19649e-05	soil metagenome
JZ1_202101_bins_107 JZ2_202007_bins_101 JZ2_202101_bins_2	O1	SRR6050416.9480.1;size=2;tax=Bacteria;	SRR6050416	Soil	31.65	119.467	27864	2	7.17772e-05	soil metagenome
JZ1_202101_bins_107 JZ2_202007_bins_101 JZ2_202101_bins_2	O1	SRR954277.10620.1;size=2;tax=Bacteria;	SRR954277	Sediment	41.188	121.377	27943	2	7.15743e-05	sediment metagenome
GCA_013152225.1	O2	SRR2913575.1040.1;size=2;tax=Bacteria;	SRR2913575	Sediment	33.47	-118.4	27951	2	7.15538e-05	marine sediment metagenome
JZ1_202101_bins_107 JZ2_202007_bins_101 JZ2_202101_bins_2	O1	SRR5155611.16934.1;size=3;tax=Bacteria;	SRR5155611	Soil	27.01	112.79	42041	3	7.13589e-05	soil metagenome
GCA_016783825.1	O4	SRR4241227.28886.1;size=2;tax=Bacteria;	SRR4241227	Aquatic	48.35	-123.3	28114	2	7.11389e-05	marine metagenome
GCA_016783825.1	O4	SRR8361490.93389.1;size=6;tax=Bacteria;	SRR8361490	Plant-associated	25.7433	-80.174	84670	6	7.08634e-05	plant metagenome
GCA_016783825.1	O4	SRR6172201.24393.1;size=2;tax=Bacteria;	SRR6172201	Sediment	29.196	-88.8702	28250	2	7.07965e-05	marine sediment metagenome
GCA_013152225.1	O2	ERR1739338.24804.1;size=3;tax=Bacteria;	ERR1739338	Sediment	missing	missing	42690	3	7.02741e-05	sediment metagenome
JZ2_201705_bins_85	O3	SRR3223610.10484.2;size=1;tax=Bacteria;	SRR3223610	Soil	19.5075	99.0963	14272	1	7.00673e-05	soil metagenome
JZ1_202101_bins_107 JZ2_202007_bins_101 JZ2_202101_bins_2	O1	SRR4289673.22548.1;size=3;tax=Bacteria;	SRR4289673	Soil	43.3788	-80.3558	42860	3	6.99953e-05	soil metagenome
GCA_003576975.1 GCA_008363195.1	O1	SRR2961644.36831.1;size=3;tax=Bacteria;	SRR2961644	Sediment	37.7669	119.169	43036	3	6.97091e-05	sediment metagenome
GCA_014338045.1	O1	SRR2961644.36831.1;size=3;tax=Bacteria;	SRR2961644	Sediment	37.7669	119.169	43036	3	6.97091e-05	sediment metagenome
GCA_013152225.1	O2	SRR6432741.9032.1;size=27;tax=Bacteria;	SRR6432741	Aquatic	-20.526	-70.712	387739	27	6.96345e-05	marine metagenome
GCA_011375275.1	O1	ERR1665254.13297.1;size=1;tax=Bacteria;ERR1665254.6226.1;size=3;tax=Bacteria;	ERR1665254	Hydrothermal_system	-3.7994	152.101	57444	4	6.9633e-05	hydrothermal vent metagenome
GCA_015490415.1	O1	ERR1665254.13297.1;size=1;tax=Bacteria;ERR1665254.6226.1;size=3;tax=Bacteria;	ERR1665254	Hydrothermal_system	-3.7994	152.101	57444	4	6.9633e-05	hydrothermal vent metagenome
GCA_015491795.1	O1	ERR1665254.13297.1;size=1;tax=Bacteria;ERR1665254.6226.1;size=3;tax=Bacteria;	ERR1665254	Hydrothermal_system	-3.7994	152.101	57444	4	6.9633e-05	hydrothermal vent metagenome
JZ1_202101_bins_107 JZ2_202007_bins_101 JZ2_202101_bins_2	O1	SRR2127258.7413.1;size=4;tax=Bacteria;	SRR2127258	Soil	31.64	120.74	57627	4	6.94119e-05	soil metagenome
GCA_015485555.1	O1	ERR1665263.3089.1;size=5;tax=Bacteria;	ERR1665263	Hydrothermal_system	-3.72065	151.675	72139	5	6.93106e-05	hydrothermal vent metagenome
GCA_016783825.1	O4	SRR6172283.21692.1;size=5;tax=Bacteria;	SRR6172283	Sediment	29.1228	-87.8677	72379	5	6.90808e-05	marine sediment metagenome
JZ1_202101_bins_107 JZ2_202007_bins_101 JZ2_202101_bins_2	O1	SRR5155598.4113.1;size=2;tax=Bacteria;	SRR5155598	Soil	28.71	112.97	29150	2	6.86106e-05	soil metagenome
JZ1_202101_bins_107 JZ2_202007_bins_101 JZ2_202101_bins_2	O1	SRR6037868.14882.1;size=2;tax=Bacteria;	SRR6037868	Other	27.46	112.52	29163	2	6.85801e-05	Proteobacteria bacterium
GCA_001771235.1	O3	SRR1623134.17682.1;size=5;tax=Bacteria;	SRR1623134	Sediment	32.5576	-80.4365	72920	5	6.85683e-05	marine sediment metagenome
GCA_013152225.1	O2	SRR6398150.19008.1;size=2;tax=Bacteria;	SRR6398150	Sediment	41.3518	-70.3838	29293	2	6.82757e-05	sediment metagenome
GCA_015485555.1	O1	ERR1665226.56994.1;size=2;tax=Bacteria;ERR1665226.61295.1;size=2;tax=Bacteria;	ERR1665226	Hydrothermal_system	-3.72807	151.669	58606	4	6.82524e-05	hydrothermal vent metagenome
GCA_016783825.1	O4	SRR1824352.717.1;size=4;tax=Bacteria;	SRR1824352	Aquatic	44.5678	-125.153	58719	4	6.81211e-05	marine metagenome
GCA_003576975.1 GCA_008363195.1	O1	SRR5519644.33255.1;size=3;tax=Bacteria;SRR5519644.40515.1;size=3;tax=Bacteria;	SRR5519644	Soil	39	116	88123	6	6.80867e-05	soil metagenome
GCA_014338045.1	O1	SRR5519644.33255.1;size=3;tax=Bacteria;	SRR5519644	Soil	39	116	88123	6	6.80867e-05	soil metagenome
GCA_014338045.1	O1	SRR5519644.40515.1;size=3;tax=Bacteria;	SRR5519644	Soil	39	116	88123	6	6.80867e-05	soil metagenome
JZ1_202101_bins_107 JZ2_202007_bins_101 JZ2_202101_bins_2	O1	SRR7420477.15122.1;size=3;tax=Bacteria;	SRR7420477	Soil	34.561	107.921	44072	3	6.80704e-05	soil metagenome
GCA_013152225.1	O2	SRR5380190.64095.1;size=2;tax=Bacteria;	SRR5380190	Plant-associated	37.2543	-76.4374	29506	2	6.77828e-05	plant metagenome
GCA_016926625.1	O4	SRR2349845.16248.1;size=8;tax=Bacteria;	SRR2349845	Other	43.4526	5.23008	118147	8	6.77123e-05	microbial mat metagenome
JZ1_202101_bins_107 JZ2_202007_bins_101 JZ2_202101_bins_2	O1	SRR7420725.30889.1;size=3;tax=Bacteria;	SRR7420725	Soil	34.561	107.921	44421	3	6.75356e-05	soil metagenome
GCA_013152225.1	O2	ERR2619168.72832.1;size=4;tax=Bacteria;	ERR2619168	Other	missing	missing	59308	4	6.74445e-05	enrichment culture
JZ1_202101_bins_107 JZ2_202007_bins_101 JZ2_202101_bins_2	O1	SRR7420437.8443.1;size=3;tax=Bacteria;	SRR7420437	Soil	34.562	107.926	44561	3	6.73234e-05	soil metagenome
JZ1_202101_bins_107 JZ2_202007_bins_101 JZ2_202101_bins_2	O1	SRR5500613.85119.2;size=6;tax=Bacteria;	SRR5500613	Soil	30.6439	114.803	89309	6	6.71825e-05	soil metagenome
GCA_003576975.1 GCA_008363195.1	O1	SRR5581328.30956.1;size=3;tax=Bacteria;	SRR5581328	Plant-associated	23.63	102.86	44933	3	6.67661e-05	plant metagenome
JZ1_202101_bins_37 JZ2_201808_bins_10 JZ2_201901_bins_130 JZ2_201907_bins_186 JZ2_201912_bins_68 JZ2_202007_bins_144 JZ2_202101_bins_52	O1	SRR5581328.30956.1;size=3;tax=Bacteria;	SRR5581328	Plant-associated	23.63	102.86	44933	3	6.67661e-05	plant metagenome
ZMQR_201803_bins_22	O1	SRR5581328.30956.1;size=3;tax=Bacteria;	SRR5581328	Plant-associated	23.63	102.86	44933	3	6.67661e-05	plant metagenome
GCA_013359425.1	O1	SRR8737735.38703.1;size=2;tax=Bacteria;	SRR8737735	Soil	missing	missing	29958	2	6.67601e-05	soil metagenome
JZ1_202101_bins_107 JZ2_202007_bins_101 JZ2_202101_bins_2	O1	SRR6050439.10702.1;size=2;tax=Bacteria;	SRR6050439	Soil	31.65	119.467	29980	2	6.67111e-05	soil metagenome
GCA_016783825.1	O4	SRR1824402.21338.1;size=3;tax=Bacteria;	SRR1824402	Aquatic	44.6677	-125.101	45019	3	6.66385e-05	marine metagenome
GCA_016783825.1	O4	SRR7610917.12387.1;size=3;tax=Bacteria;	SRR7610917	Sediment	16.3849	119.925	45116	3	6.64953e-05	marine sediment metagenome
GCA_013152225.1	O2	SRR1824386.419.1;size=4;tax=Bacteria;	SRR1824386	Aquatic	44.5682	-125.153	60162	4	6.64872e-05	marine metagenome
JZ1_202101_bins_107 JZ2_202007_bins_101 JZ2_202101_bins_2	O1	SRR7421044.18667.1;size=3;tax=Bacteria;	SRR7421044	Soil	34.561	107.921	45467	3	6.59819e-05	soil metagenome
GCA_016783825.1	O4	SRR2913583.21307.1;size=2;tax=Bacteria;	SRR2913583	Sediment	33.47	-118.4	30328	2	6.59457e-05	marine sediment metagenome
JZ1_202101_bins_107 JZ2_202007_bins_101 JZ2_202101_bins_2	O1	SRR3344227.2444.1;size=3;tax=Bacteria;	SRR3344227	Soil	45.13	124.87	45674	3	6.56829e-05	soil metagenome
JZ1_202101_bins_107 JZ2_202007_bins_101 JZ2_202101_bins_2	O1	SRR3343834.37937.1;size=3;tax=Bacteria;	SRR3343834	Soil	31.51	107.67	45914	3	6.53395e-05	soil metagenome
JZ1_202101_bins_107 JZ2_202007_bins_101 JZ2_202101_bins_2	O1	SRR5898840.102371.1;size=5;tax=Bacteria;	SRR5898840	Soil	19.24	105.71	77081	5	6.48668e-05	soil metagenome
JZ1_202101_bins_107 JZ2_202007_bins_101 JZ2_202101_bins_2	O1	SRR7420615.44389.1;size=3;tax=Bacteria;	SRR7420615	Soil	34.561	107.921	46344	3	6.47333e-05	soil metagenome
JZ1_202101_bins_107 JZ2_202007_bins_101 JZ2_202101_bins_2	O1	SRR7420712.5688.1;size=3;tax=Bacteria;	SRR7420712	Soil	34.561	107.921	46396	3	6.46607e-05	soil metagenome
GCA_013152225.1	O2	SRR5762571.47966.1;size=3;tax=Bacteria;	SRR5762571	Other	47.398	-122.927	46676	3	6.42729e-05	microbial mat metagenome
JZ1_202101_bins_107 JZ2_202007_bins_101 JZ2_202101_bins_2	O1	SRR2127251.97274.1;size=4;tax=Bacteria;	SRR2127251	Soil	31.64	120.74	62394	4	6.41087e-05	soil metagenome
GCA_016783825.1	O4	SRR6171750.52250.1;size=8;tax=Bacteria;	SRR6171750	Sediment	29.0003	-87.5074	125001	8	6.39995e-05	marine sediment metagenome
JZ1_202101_bins_107 JZ2_202007_bins_101 JZ2_202101_bins_2	O1	SRR3343862.62753.1;size=3;tax=Bacteria;	SRR3343862	Soil	31.51	107.71	47036	3	6.37809e-05	soil metagenome
JZ1_202101_bins_107 JZ2_202007_bins_101 JZ2_202101_bins_2	O1	SRR2127244.41152.1;size=4;tax=Bacteria;	SRR2127244	Soil	31.64	120.74	62897	4	6.3596e-05	soil metagenome
GCA_003576975.1 GCA_008363195.1	O1	SRR1784977.18812.1;size=1;tax=Bacteria;SRR1784977.30829.1;size=1;tax=Bacteria;	SRR1784977	Other	31.52	117.17	31706	2	6.30795e-05	fermentation metagenome
JZ1_202101_bins_107 JZ2_202007_bins_101 JZ2_202101_bins_2	O1	SRR7421011.6141.1;size=3;tax=Bacteria;	SRR7421011	Soil	34.561	107.921	47559	3	6.30795e-05	soil metagenome
GCA_003576975.1 GCA_008363195.1	O1	SRR1784903.18812.1;size=1;tax=Bacteria;SRR1784903.30829.1;size=1;tax=Bacteria;	SRR1784903	Other	31.52	117.17	31708	2	6.30756e-05	fermentation metagenome
JZ1_202101_bins_107 JZ2_202007_bins_101 JZ2_202101_bins_2	O1	SRR3343868.22348.1;size=2;tax=Bacteria;	SRR3343868	Soil	31.22	107.46	31722	2	6.30477e-05	soil metagenome
JZ1_202101_bins_107 JZ2_202007_bins_101 JZ2_202101_bins_2	O1	SRR7420746.1004.1;size=3;tax=Bacteria;	SRR7420746	Soil	34.561	107.921	47639	3	6.29736e-05	soil metagenome
GCA_016783825.1	O4	SRR6172253.9853.1;size=5;tax=Bacteria;	SRR6172253	Sediment	29.1228	-87.8677	79468	5	6.29184e-05	marine sediment metagenome
GCA_013152225.1	O2	SRR1303751.168971.1;size=15;tax=Bacteria;	SRR1303751	Aquatic	30.5	112.8	239065	15	6.27444e-05	freshwater metagenome
JZ1_202101_bins_107 JZ2_202007_bins_101 JZ2_202101_bins_2	O1	SRR5569384.9707.1;size=6;tax=Bacteria;	SRR5569384	Soil	23.1605	113.347	95655	6	6.27254e-05	soil metagenome
JZ1_202101_bins_107 JZ2_202007_bins_101 JZ2_202101_bins_2	O1	SRR8585651.56858.1;size=2;tax=Bacteria;	SRR8585651	Soil	27.8494	109.414	31953	2	6.25919e-05	soil metagenome
JZ1_202101_bins_107 JZ2_202007_bins_101 JZ2_202101_bins_2	O1	SRR7420716.4933.1;size=3;tax=Bacteria;	SRR7420716	Soil	34.561	107.921	47950	3	6.25652e-05	soil metagenome
JZ1_202101_bins_107 JZ2_202007_bins_101 JZ2_202101_bins_2	O1	SRR7420600.30396.1;size=3;tax=Bacteria;	SRR7420600	Soil	34.561	107.921	48095	3	6.23765e-05	soil metagenome
JZ1_202101_bins_107 JZ2_202007_bins_101 JZ2_202101_bins_2	O1	SRR7535449.42098.1;size=2;tax=Bacteria;	SRR7535449	Other	14.0238	99.9758	32221	2	6.20713e-05	Alphaproteobacteria
GCA_003576975.1 GCA_008363195.1	O1	DRR072513.75695.1;size=4;tax=Bacteria;	DRR072513	Other	39.88	-88.93	64689	4	6.18343e-05	sludge metagenome
GCA_014338045.1	O1	DRR072513.75695.1;size=4;tax=Bacteria;	DRR072513	Other	39.88	-88.93	64689	4	6.18343e-05	sludge metagenome
JZ1_202101_bins_37 JZ2_201808_bins_10 JZ2_201901_bins_130 JZ2_201907_bins_186 JZ2_201912_bins_68 JZ2_202007_bins_144 JZ2_202101_bins_52	O1	DRR072513.75695.1;size=4;tax=Bacteria;	DRR072513	Other	39.88	-88.93	64689	4	6.18343e-05	sludge metagenome
ZMQR_201803_bins_22	O1	DRR072513.75695.1;size=4;tax=Bacteria;	DRR072513	Other	39.88	-88.93	64689	4	6.18343e-05	sludge metagenome
GCA_016783825.1	O4	SRR6173747.17534.1;size=7;tax=Bacteria;	SRR6173747	Sediment	29.1228	-87.8677	113417	7	6.17191e-05	marine sediment metagenome
JZ1_202101_bins_107 JZ2_202007_bins_101 JZ2_202101_bins_2	O1	SRR6161173.54193.1;size=20;tax=Bacteria;	SRR6161173	Plant-associated	35.84	-83.96	324106	20	6.17082e-05	plant metagenome
JZ1_202101_bins_107 JZ2_202007_bins_101 JZ2_202101_bins_2	O1	SRR8737806.26344.1;size=2;tax=Bacteria;	SRR8737806	Soil	missing	missing	32506	2	6.15271e-05	soil metagenome
JZ1_202101_bins_107 JZ2_202007_bins_101 JZ2_202101_bins_2	O1	SRR7420965.4225.1;size=3;tax=Bacteria;	SRR7420965	Soil	34.562	107.926	48806	3	6.14679e-05	soil metagenome
JZ1_202101_bins_107 JZ2_202007_bins_101 JZ2_202101_bins_2	O1	SRR5569401.28570.1;size=4;tax=Bacteria;	SRR5569401	Soil	23.1605	113.346	65292	4	6.12632e-05	soil metagenome
GCA_013152225.1	O2	SRR1824355.25353.1;size=2;tax=Bacteria;Proteobacteria;;;;;	SRR1824355	Aquatic	8.93057	-84.3128	32690	2	6.11808e-05	marine metagenome
GCA_003576975.1 GCA_008363195.1	O1	SRR8301261.5652.1;size=2;tax=Bacteria;	SRR8301261	Other	27.9237	-82.437	32842	2	6.08976e-05	activated sludge metagenome
JZ1_202101_bins_107 JZ2_202007_bins_101 JZ2_202101_bins_2	O1	SRR6050417.21483.1;size=2;tax=Bacteria;	SRR6050417	Soil	31.65	119.467	32910	2	6.07718e-05	soil metagenome
GCA_013152225.1	O2	SRR4938506.10510.1;size=2;tax=Bacteria;	SRR4938506	Plant-associated	38.32	-123.05	33157	2	6.03191e-05	plant metagenome
GCA_016783825.1	O4	SRR1623113.37854.1;size=5;tax=Bacteria;	SRR1623113	Sediment	41.6249	-71.3228	82905	5	6.031e-05	marine sediment metagenome
GCA_003576975.1 GCA_008363195.1	O1	SRR8474974.17132.1;size=2;tax=Bacteria;	SRR8474974	Other	39.93	116.21	33279	2	6.0098e-05	metagenome
GCA_014338045.1	O1	SRR8474974.17132.1;size=2;tax=Bacteria;	SRR8474974	Other	39.93	116.21	33279	2	6.0098e-05	metagenome
JZ1_202101_bins_107 JZ2_202007_bins_101 JZ2_202101_bins_2	O1	SRR7421042.3930.1;size=3;tax=Bacteria;	SRR7421042	Soil	34.561	107.921	50141	3	5.98313e-05	soil metagenome
JZ1_202101_bins_107 JZ2_202007_bins_101 JZ2_202101_bins_2	O1	SRR7420598.38082.1;size=3;tax=Bacteria;	SRR7420598	Soil	34.561	107.921	50309	3	5.96315e-05	soil metagenome
GCA_016783825.1	O4	SRR6172284.77336.1;size=4;tax=Bacteria;	SRR6172284	Sediment	29.1228	-87.8677	67237	4	5.94911e-05	marine sediment metagenome
GCA_013152225.1	O2	SRR1583217.2262.1;size=3;tax=Bacteria;	SRR1583217	Sediment	39.9903	51.5008	50471	3	5.94401e-05	marine sediment metagenome
GCA_016783825.1	O4	SRR1824360.5913.1;size=4;tax=Bacteria;	SRR1824360	Aquatic	44.5679	-125.153	67479	4	5.92777e-05	marine metagenome
JZ1_202101_bins_107 JZ2_202007_bins_101 JZ2_202101_bins_2	O1	SRR6050427.23340.1;size=2;tax=Bacteria;	SRR6050427	Soil	31.65	119.467	33756	2	5.92487e-05	soil metagenome
GCA_013152225.1	O2	ERR2619111.50933.1;size=7;tax=Bacteria;	ERR2619111	Other	missing	missing	118209	7	5.92171e-05	enrichment culture
JZ1_202101_bins_107 JZ2_202007_bins_101 JZ2_202101_bins_2	O1	SRR7420853.30972.1;size=3;tax=Bacteria;	SRR7420853	Soil	34.562	107.926	50688	3	5.91856e-05	soil metagenome
JZ1_202101_bins_107 JZ2_202007_bins_101 JZ2_202101_bins_2	O1	SRR1923174.34473.1;size=5;tax=Bacteria;	SRR1923174	Soil	39.99	116.33	84537	5	5.91457e-05	soil metagenome
JZ1_202101_bins_107 JZ2_202007_bins_101 JZ2_202101_bins_2	O1	SRR7421213.30441.1;size=3;tax=Bacteria;	SRR7421213	Soil	34.561	107.921	50885	3	5.89565e-05	soil metagenome
JZ1_202101_bins_107 JZ2_202007_bins_101 JZ2_202101_bins_2	O1	SRR7421039.137.1;size=3;tax=Bacteria;	SRR7421039	Soil	34.561	107.921	50925	3	5.89102e-05	soil metagenome
GCA_013152225.1	O2	ERR1739266.12635.1;size=2;tax=Bacteria;	ERR1739266	Sediment	missing	missing	33962	2	5.88893e-05	sediment metagenome
GCA_013152225.1	O2	ERR1739397.51217.1;size=2;tax=Bacteria;	ERR1739397	Sediment	missing	missing	33996	2	5.88305e-05	sediment metagenome
GCA_016783825.1	O4	SRR2027617.33164.1;size=4;tax=Bacteria;	SRR2027617	Sediment	missing	missing	68564	4	5.83397e-05	sediment metagenome
JZ1_202101_bins_107 JZ2_202007_bins_101 JZ2_202101_bins_2	O1	SRR5569400.51535.1;size=7;tax=Bacteria;	SRR5569400	Soil	23.1605	113.346	120074	7	5.82974e-05	soil metagenome
GCA_016783825.1	O4	SRR6172248.38331.1;size=4;tax=Bacteria;	SRR6172248	Sediment	29.1228	-87.8677	68723	4	5.82047e-05	marine sediment metagenome
JZ1_202101_bins_107 JZ2_202007_bins_101 JZ2_202101_bins_2	O1	SRR7421153.1129.1;size=3;tax=Bacteria;	SRR7421153	Soil	34.562	107.926	51579	3	5.81632e-05	soil metagenome
GCA_016783825.1	O4	SRR6172046.36621.1;size=5;tax=Bacteria;	SRR6172046	Sediment	29.2558	-87.7324	86095	5	5.80754e-05	marine sediment metagenome
JZ1_202101_bins_107 JZ2_202007_bins_101 JZ2_202101_bins_2	O1	SRR7420966.12595.1;size=3;tax=Bacteria;	SRR7420966	Soil	34.562	107.926	51691	3	5.80372e-05	soil metagenome
GCA_003576975.1 GCA_008363195.1	O1	SRR2004062.18038.1;size=3;tax=Bacteria;	SRR2004062	Other	38.94	116.99	51818	3	5.78949e-05	activated sludge metagenome
JZ1_202101_bins_107 JZ2_202007_bins_101 JZ2_202101_bins_2	O1	SRR7421214.11572.1;size=3;tax=Bacteria;	SRR7421214	Soil	34.561	107.921	51839	3	5.78715e-05	soil metagenome
GCA_016783825.1	O4	ERR1942754.26509.1;size=5;tax=Bacteria;	ERR1942754	Aquatic	-12.51	130.94	86475	5	5.78202e-05	estuary metagenome
GCA_013152225.1	O2	SRR2059658.27287.1;size=2;tax=Bacteria;	SRR2059658	Hydrothermal_system	missing	missing	34654	2	5.77134e-05	hot springs metagenome
GCA_003576975.1 GCA_008363195.1	O1	SRR5865890.55143.1;size=3;tax=Bacteria;	SRR5865890	Soil	31.1976	121.442	52003	3	5.7689e-05	soil metagenome
GCA_014338045.1	O1	SRR5865890.55143.1;size=3;tax=Bacteria;	SRR5865890	Soil	31.1976	121.442	52003	3	5.7689e-05	soil metagenome
JZ1_202101_bins_107 JZ2_202007_bins_101 JZ2_202101_bins_2	O1	SRR6387902.30200.1;size=3;tax=Bacteria;	SRR6387902	Soil	24.7	106.5	52275	3	5.73888e-05	soil metagenome
JZ1_202101_bins_107 JZ2_202007_bins_101 JZ2_202101_bins_2	O1	SRR7421016.27195.1;size=3;tax=Bacteria;	SRR7421016	Soil	34.562	107.926	52510	3	5.7132e-05	soil metagenome
GCA_016926625.1	O4	SRR2349870.62929.1;size=8;tax=Bacteria;	SRR2349870	Other	43.4526	5.23008	140114	8	5.70964e-05	microbial mat metagenome
GCA_013359425.1	O1	SRR8737814.16185.1;size=2;tax=Bacteria;	SRR8737814	Soil	missing	missing	35036	2	5.70841e-05	soil metagenome
JZ1_202101_bins_107 JZ2_202007_bins_101 JZ2_202101_bins_2	O1	SRR7548162.6219.1;size=4;tax=Bacteria;	SRR7548162	Plant-associated	missing	missing	70073	4	5.70833e-05	plant metagenome
GCA_003576975.1 GCA_008363195.1	O1	ERR1671256.24595.1;size=2;tax=Bacteria;	ERR1671256	Other	missing	missing	35202	2	5.6815e-05	metagenome
GCA_013359385.1	O1	ERR1671256.24595.1;size=2;tax=Bacteria;	ERR1671256	Other	missing	missing	35202	2	5.6815e-05	metagenome
GCA_014338045.1	O1	ERR1671256.24595.1;size=2;tax=Bacteria;	ERR1671256	Other	missing	missing	35202	2	5.6815e-05	metagenome
GCA_016783825.1	O4	SRR1824375.38220.1;size=3;tax=Bacteria;	SRR1824375	Aquatic	44.6671	-125.1	52991	3	5.66134e-05	marine metagenome
GCA_016783825.1	O4	SRR1824394.20634.1;size=3;tax=Bacteria;	SRR1824394	Aquatic	44.6677	-125.101	53071	3	5.6528e-05	marine metagenome
GCA_016783825.1	O4	SRR8361502.42967.1;size=8;tax=Bacteria;	SRR8361502	Plant-associated	25.7372	-80.168	141587	8	5.65024e-05	plant metagenome
JZ1_202101_bins_107 JZ2_202007_bins_101 JZ2_202101_bins_2	O1	SRR5155593.1795.1;size=2;tax=Bacteria;	SRR5155593	Soil	28.68	112.86	35529	2	5.6292e-05	soil metagenome
JZ1_202101_bins_107 JZ2_202007_bins_101 JZ2_202101_bins_2	O1	SRR2004063.14549.1;size=2;tax=Bacteria;	SRR2004063	Other	38.94	116.99	35626	2	5.61388e-05	activated sludge metagenome
JZ1_202101_bins_107 JZ2_202007_bins_101 JZ2_202101_bins_2	O1	SRR7420963.7810.1;size=3;tax=Bacteria;	SRR7420963	Soil	34.562	107.926	53549	3	5.60235e-05	soil metagenome
GCA_013152225.1	O2	ERR1665230.3556.1;size=20;tax=Bacteria;	ERR1665230	Hydrothermal_system	-3.72887	151.672	357275	20	5.59793e-05	hydrothermal vent metagenome
GCA_003576975.1 GCA_008363195.1	O1	SRR3679036.11393.1;size=5;tax=Bacteria;	SRR3679036	Soil	45.86	126.81	90150	5	5.54631e-05	soil metagenome
GCA_014338045.1	O1	SRR3679036.11393.1;size=5;tax=Bacteria;	SRR3679036	Soil	45.86	126.81	90150	5	5.54631e-05	soil metagenome
JZ1_202101_bins_107 JZ2_202007_bins_101 JZ2_202101_bins_2	O1	SRR7420596.53535.1;size=3;tax=Bacteria;	SRR7420596	Soil	34.561	107.921	54171	3	5.53802e-05	soil metagenome
GCA_013152225.1	O2	SRR6172283.47348.1;size=4;tax=Bacteria;	SRR6172283	Sediment	29.1228	-87.8677	72379	4	5.52646e-05	marine sediment metagenome
GCA_003576975.1 GCA_008363195.1	O1	SRR6222017.67544.1;size=3;tax=Bacteria;	SRR6222017	Other	missing	missing	54311	3	5.52374e-05	bioreactor metagenome
GCA_014338045.1	O1	SRR6222017.67544.1;size=3;tax=Bacteria;	SRR6222017	Other	missing	missing	54311	3	5.52374e-05	bioreactor metagenome
JZ1_202101_bins_37 JZ2_201808_bins_10 JZ2_201901_bins_130 JZ2_201907_bins_186 JZ2_201912_bins_68 JZ2_202007_bins_144 JZ2_202101_bins_52	O1	SRR6222017.67544.1;size=3;tax=Bacteria;	SRR6222017	Other	missing	missing	54311	3	5.52374e-05	bioreactor metagenome
ZMQR_201803_bins_22	O1	SRR6222017.67544.1;size=3;tax=Bacteria;	SRR6222017	Other	missing	missing	54311	3	5.52374e-05	bioreactor metagenome
JZ1_202101_bins_107 JZ2_202007_bins_101 JZ2_202101_bins_2	O1	SRR8271890.12296.1;size=6;tax=Bacteria;	SRR8271890	Aquatic	missing	missing	109622	6	5.47335e-05	wastewater metagenome
JZ1_202101_bins_107 JZ2_202007_bins_101 JZ2_202101_bins_2	O1	SRR5904029.52591.1;size=3;tax=Bacteria;	SRR5904029	Soil	31.45	121.12	54893	3	5.46518e-05	soil metagenome
JZ1_202101_bins_107 JZ2_202007_bins_101 JZ2_202101_bins_2	O1	SRR5176879.735.1;size=3;tax=Bacteria;	SRR5176879	Aquatic	10.9213	-85.7047	54907	3	5.46378e-05	aquatic metagenome
GCA_003576975.1 GCA_008363195.1	O1	SRR8301788.261214.1;size=17;tax=Bacteria;	SRR8301788	Other	27.9237	-82.437	312775	17	5.43522e-05	activated sludge metagenome
GCA_016783825.1	O4	SRR6173548.2021.1;size=9;tax=Bacteria;	SRR6173548	Sediment	29.1227	-87.2662	167491	9	5.37342e-05	marine sediment metagenome
JZ1_202101_bins_107 JZ2_202007_bins_101 JZ2_202101_bins_2	O1	SRR5975815.16879.1;size=2;tax=Bacteria;	SRR5975815	Soil	31.549	120.698	37289	2	5.36351e-05	soil metagenome
GCA_003576975.1 GCA_008363195.1	O1	SRR8301802.33551.1;size=2;tax=Bacteria;	SRR8301802	Other	31.5361	120.453	37312	2	5.36021e-05	activated sludge metagenome
GCA_001771235.1	O3	SRR1623114.38908.1;size=6;tax=Bacteria;	SRR1623114	Sediment	32.5576	-80.4365	112224	6	5.34645e-05	marine sediment metagenome
GCA_001771235.1	O3	SRR1623143.12891.1;size=7;tax=Bacteria;	SRR1623143	Sediment	32.5576	-80.4365	131930	7	5.30584e-05	marine sediment metagenome
GCA_003576975.1 GCA_008363195.1	O1	SRR2004058.50226.1;size=3;tax=Bacteria;	SRR2004058	Soil	30.77	121.44	56760	3	5.28541e-05	soil metagenome
JZ1_202101_bins_37 JZ2_201808_bins_10 JZ2_201901_bins_130 JZ2_201907_bins_186 JZ2_201912_bins_68 JZ2_202007_bins_144 JZ2_202101_bins_52	O1	SRR2004058.50226.1;size=3;tax=Bacteria;	SRR2004058	Soil	30.77	121.44	56760	3	5.28541e-05	soil metagenome
ZMQR_201803_bins_22	O1	SRR2004058.50226.1;size=3;tax=Bacteria;	SRR2004058	Soil	30.77	121.44	56760	3	5.28541e-05	soil metagenome
GCA_013152225.1	O2	SRR2059439.8058.1;size=2;tax=Bacteria;	SRR2059439	Hydrothermal_system	40.4047	-119.218	37878	2	5.28011e-05	hot springs metagenome
GCA_013152225.1	O2	DRR046878.74073.1;size=9;tax=Bacteria;	DRR046878	Sediment	30.7808	130.28	170860	9	5.26747e-05	sediment metagenome
GCA_016783825.1	O4	SRR8361507.5851.1;size=6;tax=Bacteria;	SRR8361507	Plant-associated	25.7433	-80.174	114105	6	5.25831e-05	plant metagenome
GCA_016783825.1	O4	SRR6171659.22146.1;size=6;tax=Bacteria;	SRR6171659	Sediment	29.0003	-87.5074	114333	6	5.24783e-05	marine sediment metagenome
GCA_015485525.1	O1	ERR1665254.6226.1;size=3;tax=Bacteria;	ERR1665254	Hydrothermal_system	-3.7994	152.101	57444	3	5.22248e-05	hydrothermal vent metagenome
GCA_003576975.1 GCA_008363195.1	O1	SRR3588910.23694.1;size=2;tax=Bacteria;	SRR3588910	Plant-associated	missing	missing	38843	2	5.14893e-05	rhizosphere metagenome
GCA_014338045.1	O1	SRR3588910.23694.1;size=2;tax=Bacteria;	SRR3588910	Plant-associated	missing	missing	38843	2	5.14893e-05	rhizosphere metagenome
GCA_016783825.1	O4	SRR5809644.312685.1;size=16;tax=Bacteria;	SRR5809644	Aquatic	48.35	-123.3	311477	16	5.13682e-05	marine metagenome
JZ4_201709_bins_45 JZ4_201803_bins_110 JZ4_201808_bins_140	O1	ERR440342.11092.1;size=5;tax=Bacteria;	ERR440342	Other	missing	missing	97477	5	5.12942e-05	metagenome
GCA_016783825.1	O4	SRR6171660.72978.1;size=6;tax=Bacteria;	SRR6171660	Sediment	29.0003	-87.5074	117132	6	5.12243e-05	marine sediment metagenome
GCA_013152225.1	O2	SRR3736151.216.1;size=2;tax=Bacteria;	SRR3736151	Aquatic	24.423	118.026	39211	2	5.10061e-05	aquatic metagenome
JZ1_202101_bins_107 JZ2_202007_bins_101 JZ2_202101_bins_2	O1	SRR5176875.43115.1;size=4;tax=Bacteria;	SRR5176875	Aquatic	10.9432	-85.6349	78458	4	5.09827e-05	aquatic metagenome
GCA_013152225.1	O2	SRR2032887.95581.1;size=2;tax=Bacteria;	SRR2032887	Soil	-0.6324	-47.3628	39265	2	5.09359e-05	soil metagenome
JZ1_202101_bins_107 JZ2_202007_bins_101 JZ2_202101_bins_2	O1	SRR5898839.98454.1;size=4;tax=Bacteria;	SRR5898839	Soil	19.24	105.71	78764	4	5.07846e-05	soil metagenome
JZ1_202101_bins_107 JZ2_202007_bins_101 JZ2_202101_bins_2	O1	SRR7421261.59942.1;size=3;tax=Bacteria;	SRR7421261	Soil	34.557	107.926	59128	3	5.07374e-05	soil metagenome
JZ1_202101_bins_107 JZ2_202007_bins_101 JZ2_202101_bins_2	O1	SRR6161311.12659.1;size=18;tax=Bacteria;	SRR6161311	Plant-associated	35.84	-83.96	354832	18	5.07282e-05	plant metagenome
GCA_013152225.1	O2	SRR2913578.16485.1;size=2;tax=Bacteria;	SRR2913578	Sediment	33.47	-118.4	39473	2	5.06675e-05	marine sediment metagenome
GCA_013152225.1	O2	SRR2913578.16485.1;size=2;tax=Bacteria;	SRR2913578	Sediment	33.47	-118.4	39473	2	5.06675e-05	marine sediment metagenome
GCA_016783825.1	O4	SRR6173587.172337.1;size=9;tax=Bacteria;	SRR6173587	Sediment	29.1227	-87.2662	177993	9	5.05638e-05	marine sediment metagenome
GCA_003576975.1 GCA_008363195.1	O1	SRR7080730.8942.1;size=3;tax=Bacteria;	SRR7080730	Other	36.6737	117.063	59556	3	5.03728e-05	metagenome
GCA_014338045.1	O1	SRR7080730.8942.1;size=3;tax=Bacteria;	SRR7080730	Other	36.6737	117.063	59556	3	5.03728e-05	metagenome
JZ1_202101_bins_37 JZ2_201808_bins_10 JZ2_201901_bins_130 JZ2_201907_bins_186 JZ2_201912_bins_68 JZ2_202007_bins_144 JZ2_202101_bins_52	O1	SRR7080730.8942.1;size=3;tax=Bacteria;	SRR7080730	Other	36.6737	117.063	59556	3	5.03728e-05	metagenome
ZMQR_201803_bins_22	O1	SRR7080730.8942.1;size=3;tax=Bacteria;	SRR7080730	Other	36.6737	117.063	59556	3	5.03728e-05	metagenome
GCA_003576975.1 GCA_008363195.1	O1	DRR072514.9577.1;size=4;tax=Bacteria;	DRR072514	Other	39.88	-88.93	79628	4	5.02336e-05	sludge metagenome
GCA_014338045.1	O1	DRR072514.9577.1;size=4;tax=Bacteria;	DRR072514	Other	39.88	-88.93	79628	4	5.02336e-05	sludge metagenome
JZ1_202101_bins_37 JZ2_201808_bins_10 JZ2_201901_bins_130 JZ2_201907_bins_186 JZ2_201912_bins_68 JZ2_202007_bins_144 JZ2_202101_bins_52	O1	DRR072514.9577.1;size=4;tax=Bacteria;	DRR072514	Other	39.88	-88.93	79628	4	5.02336e-05	sludge metagenome
ZMQR_201803_bins_22	O1	DRR072514.9577.1;size=4;tax=Bacteria;	DRR072514	Other	39.88	-88.93	79628	4	5.02336e-05	sludge metagenome
GCA_016783825.1	O4	SRR2027721.53965.1;size=7;tax=Bacteria;	SRR2027721	Sediment	missing	missing	139850	7	5.00536e-05	sediment metagenome
JZ1_202101_bins_107 JZ2_202007_bins_101 JZ2_202101_bins_2	O1	SRR3344198.34398.1;size=2;tax=Bacteria;	SRR3344198	Soil	46.58	124.94	40016	2	4.998e-05	soil metagenome
GCA_016783825.1	O4	ERR1777337.64600.1;size=3;tax=Bacteria;	ERR1777337	Sediment	missing	missing	60080	3	4.99334e-05	sediment metagenome
GCA_013152225.1	O2	ERR2619106.32501.1;size=4;tax=Bacteria;ERR2619106.61982.1;size=4;tax=Bacteria;	ERR2619106	Other	missing	missing	160228	8	4.99289e-05	enrichment culture
GCA_016783825.1	O4	SRR5078190.31785.1;size=2;tax=Bacteria;	SRR5078190	Soil	23.6246	116.812	40199	2	4.97525e-05	soil metagenome
GCA_016783825.1	O4	SRR3735229.41024.1;size=15;tax=Bacteria;	SRR3735229	Aquatic	10.617	-65.167	305773	15	4.9056e-05	marine metagenome
GCA_016783825.1	O4	SRR1824372.64145.1;size=3;tax=Bacteria;	SRR1824372	Aquatic	44.6671	-125.1	61261	3	4.89708e-05	marine metagenome
GCA_003576975.1 GCA_008363195.1	O1	SRR5648081.46626.1;size=3;tax=Bacteria;	SRR5648081	Aquatic	31.9048	34.8046	61438	3	4.88297e-05	aquatic metagenome
GCA_014338045.1	O1	SRR5648081.46626.1;size=3;tax=Bacteria;	SRR5648081	Aquatic	31.9048	34.8046	61438	3	4.88297e-05	aquatic metagenome
GCA_015485555.1	O1	ERR1665244.16138.1;size=1;tax=Bacteria;ERR1665244.25176.1;size=1;tax=Bacteria;	ERR1665244	Hydrothermal_system	-3.8014	152.102	41020	2	4.87567e-05	hydrothermal vent metagenome
GCA_016783825.1	O4	SRR6171650.65939.1;size=6;tax=Bacteria;	SRR6171650	Sediment	28.9401	-87.5824	123108	6	4.87377e-05	marine sediment metagenome
GCA_003576975.1 GCA_008363195.1	O1	SRR8474833.31861.1;size=2;tax=Bacteria;	SRR8474833	Soil	missing	missing	41103	2	4.86582e-05	soil metagenome
GCA_014338045.1	O1	SRR8474833.31861.1;size=2;tax=Bacteria;	SRR8474833	Soil	missing	missing	41103	2	4.86582e-05	soil metagenome
GCA_003576975.1 GCA_008363195.1	O1	SRR3233488.6718.1;size=2;tax=Bacteria;	SRR3233488	Other	34.45	107.62	41302	2	4.84238e-05	fermentation metagenome
GCA_014338045.1	O1	SRR3233488.6718.1;size=2;tax=Bacteria;	SRR3233488	Other	34.45	107.62	41302	2	4.84238e-05	fermentation metagenome
JZ1_202101_bins_37 JZ2_201808_bins_10 JZ2_201901_bins_130 JZ2_201907_bins_186 JZ2_201912_bins_68 JZ2_202007_bins_144 JZ2_202101_bins_52	O1	SRR3233488.6718.1;size=2;tax=Bacteria;	SRR3233488	Other	34.45	107.62	41302	2	4.84238e-05	fermentation metagenome
ZMQR_201803_bins_22	O1	SRR3233488.6718.1;size=2;tax=Bacteria;	SRR3233488	Other	34.45	107.62	41302	2	4.84238e-05	fermentation metagenome
GCA_001771235.1	O3	SRR1623119.49437.1;size=7;tax=Bacteria;	SRR1623119	Sediment	32.5576	-80.4365	144803	7	4.83415e-05	marine sediment metagenome
GCA_016783825.1	O4	SRR6173599.109719.1;size=9;tax=Bacteria;	SRR6173599	Sediment	29.1227	-87.2662	186370	9	4.8291e-05	marine sediment metagenome
GCA_016783825.1	O4	SRR2136244.49268.1;size=2;tax=Bacteria;	SRR2136244	Aquatic	44.6667	-125.1	41497	2	4.81963e-05	marine metagenome
JZ1_202101_bins_107 JZ2_202007_bins_101 JZ2_202101_bins_2	O1	SRR3343858.42806.1;size=2;tax=Bacteria;	SRR3343858	Soil	31.51	107.67	41947	2	4.76792e-05	soil metagenome
GCA_016783825.1	O4	SRR8170726.27801.1;size=2;tax=Bacteria;	SRR8170726	Animal-associated	37.6	-75.69	41958	2	4.76667e-05	invertebrate metagenome
GCA_013152225.1	O2	ERR1739379.61932.1;size=3;tax=Bacteria;	ERR1739379	Sediment	missing	missing	63020	3	4.76039e-05	sediment metagenome
GCA_014338045.1	O1	SRR1138544.7241.2;size=3;tax=Bacteria;	SRR1138544	Sediment	23.0764	113.462	21031	1	4.75489e-05	sediment metagenome
GCA_016926625.1	O4	SRR2349954.8828.1;size=4;tax=Bacteria;	SRR2349954	Other	43.4526	5.23008	84649	4	4.7254e-05	microbial mat metagenome
GCA_003576975.1 GCA_008363195.1	O1	ERR1671250.32685.1;size=2;tax=Bacteria;	ERR1671250	Other	missing	missing	42402	2	4.71676e-05	metagenome
GCA_013359385.1	O1	ERR1671250.32685.1;size=2;tax=Bacteria;	ERR1671250	Other	missing	missing	42402	2	4.71676e-05	metagenome
GCA_014338045.1	O1	ERR1671250.32685.1;size=2;tax=Bacteria;	ERR1671250	Other	missing	missing	42402	2	4.71676e-05	metagenome
GCA_016783825.1	O4	SRR5465778.3544.1;size=2;tax=Bacteria;	SRR5465778	Aquatic	37.833	49.617	42483	2	4.70777e-05	marine metagenome
GCA_016783825.1	O4	SRR2032929.47277.1;size=2;tax=Bacteria;	SRR2032929	Soil	-4.69152	-37.3529	42504	2	4.70544e-05	soil metagenome
GCA_016783825.1	O4	SRR2032949.49347.1;size=3;tax=Bacteria;	SRR2032949	Soil	-4.44803	-37.7816	63918	3	4.69351e-05	soil metagenome
JZ1_202101_bins_107 JZ2_202007_bins_101 JZ2_202101_bins_2	O1	SRR3508969.18922.1;size=2;tax=Bacteria;	SRR3508969	Soil	missing	missing	42801	2	4.67279e-05	soil metagenome
JZ1_202101_bins_107 JZ2_202007_bins_101 JZ2_202101_bins_2	O1	SRR7420776.25287.1;size=2;tax=Bacteria;	SRR7420776	Soil	34.557	107.926	42957	2	4.65582e-05	soil metagenome
JZ1_202101_bins_107 JZ2_202007_bins_101 JZ2_202101_bins_2	O1	SRR2082601.44836.1;size=2;tax=Bacteria;	SRR2082601	Soil	31.59	120.92	43269	2	4.62225e-05	soil metagenome
JZ1_202101_bins_107 JZ2_202007_bins_101 JZ2_202101_bins_2	O1	SRR3343940.47467.1;size=2;tax=Bacteria;	SRR3343940	Soil	31.51	107.67	43297	2	4.61926e-05	soil metagenome
JZ1_202101_bins_107 JZ2_202007_bins_101 JZ2_202101_bins_2	O1	SRR7420827.28991.1;size=2;tax=Bacteria;	SRR7420827	Soil	34.557	107.926	43305	2	4.6184e-05	soil metagenome
GCA_013152225.1	O2	ERR1665257.24892.1;size=2;tax=Bacteria;	ERR1665257	Hydrothermal_system	-3.7994	152.101	43651	2	4.5818e-05	hydrothermal vent metagenome
GCA_016926625.1	O4	SRR6398165.32862.1;size=2;tax=Bacteria;	SRR6398165	Sediment	41.3518	-70.3838	43673	2	4.57949e-05	sediment metagenome
GCA_003576975.1 GCA_008363195.1	O1	SRR6222014.56843.1;size=2;tax=Bacteria;	SRR6222014	Other	missing	missing	43686	2	4.57813e-05	bioreactor metagenome
GCA_014338045.1	O1	SRR6222014.56843.1;size=2;tax=Bacteria;	SRR6222014	Other	missing	missing	43686	2	4.57813e-05	bioreactor metagenome
JZ1_202101_bins_37 JZ2_201808_bins_10 JZ2_201901_bins_130 JZ2_201907_bins_186 JZ2_201912_bins_68 JZ2_202007_bins_144 JZ2_202101_bins_52	O1	SRR6222014.56843.1;size=2;tax=Bacteria;	SRR6222014	Other	missing	missing	43686	2	4.57813e-05	bioreactor metagenome
ZMQR_201803_bins_22	O1	SRR6222014.56843.1;size=2;tax=Bacteria;	SRR6222014	Other	missing	missing	43686	2	4.57813e-05	bioreactor metagenome
GCA_016926625.1	O4	SRR2032989.322.1;size=2;tax=Bacteria;	SRR2032989	Soil	-0.63225	-47.3625	43845	2	4.56152e-05	soil metagenome
JZ1_202101_bins_107 JZ2_202007_bins_101 JZ2_202101_bins_2	O1	SRR7421201.13175.1;size=2;tax=Bacteria;	SRR7421201	Soil	34.561	107.921	43892	2	4.55664e-05	soil metagenome
JZ1_202101_bins_107 JZ2_202007_bins_101 JZ2_202101_bins_2	O1	SRR7420714.24428.1;size=2;tax=Bacteria;	SRR7420714	Soil	34.561	107.921	43990	2	4.54649e-05	soil metagenome
JZ1_202101_bins_107 JZ2_202007_bins_101 JZ2_202101_bins_2	O1	SRR7420709.39162.1;size=2;tax=Bacteria;	SRR7420709	Soil	34.562	107.926	44088	2	4.53638e-05	soil metagenome
GCA_016783825.1	O4	ERR3262581.36319.1;size=2;tax=Bacteria;	ERR3262581	Aquatic	missing	missing	44110	2	4.53412e-05	marine metagenome
GCA_013152225.1	O2	SRR8512750.1811.1;size=2;tax=Bacteria;	SRR8512750	Sediment	41.3388	-71.8742	44272	2	4.51753e-05	sediment metagenome
JZ1_202101_bins_107 JZ2_202007_bins_101 JZ2_202101_bins_2	O1	SRR7420785.50206.1;size=2;tax=Bacteria;	SRR7420785	Soil	34.561	107.921	44278	2	4.51692e-05	soil metagenome
GCA_013152225.1	O2	ERR1739387.54032.1;size=2;tax=Bacteria;	ERR1739387	Sediment	missing	missing	44710	2	4.47327e-05	sediment metagenome
JZ1_202101_bins_107 JZ2_202007_bins_101 JZ2_202101_bins_2	O1	SRR7420719.46939.1;size=2;tax=Bacteria;	SRR7420719	Soil	34.561	107.921	44725	2	4.47177e-05	soil metagenome
JZ1_202101_bins_107 JZ2_202007_bins_101 JZ2_202101_bins_2	O1	SRR5025591.53254.1;size=3;tax=Bacteria;	SRR5025591	Soil	26.52	107.06	67125	3	4.46927e-05	soil metagenome
JZ1_202101_bins_107 JZ2_202007_bins_101 JZ2_202101_bins_2	O1	SRR7420724.21281.1;size=2;tax=Bacteria;	SRR7420724	Soil	34.561	107.921	44886	2	4.45573e-05	soil metagenome
JZ1_202101_bins_107 JZ2_202007_bins_101 JZ2_202101_bins_2	O1	SRR8247167.68731.1;size=2;tax=Bacteria;	SRR8247167	Other	3.11726	101.655	45026	2	4.44188e-05	activated sludge metagenome
JZ1_202101_bins_107 JZ2_202007_bins_101 JZ2_202101_bins_2	O1	SRR8247167.68731.1;size=2;tax=Bacteria;	SRR8247167	Other	3.11726	101.655	45026	2	4.44188e-05	activated sludge metagenome
GCA_003576975.1 GCA_008363195.1	O1	SRR6320180.125994.1;size=2;tax=Bacteria;	SRR6320180	Aquatic	60.25	25.3	45099	2	4.43469e-05	marine metagenome
GCA_014338045.1	O1	SRR6320180.125994.1;size=2;tax=Bacteria;	SRR6320180	Aquatic	60.25	25.3	45099	2	4.43469e-05	marine metagenome
JZ1_202101_bins_107 JZ2_202007_bins_101 JZ2_202101_bins_2	O1	SRR7420597.45751.1;size=2;tax=Bacteria;	SRR7420597	Soil	34.561	107.921	45201	2	4.42468e-05	soil metagenome
GCA_016783825.1	O4	SRR6173681.75128.1;size=5;tax=Bacteria;	SRR6173681	Sediment	28.9164	-87.6691	113043	5	4.4231e-05	marine sediment metagenome
GCA_016783825.1	O4	SRR6861022.23275.1;size=2;tax=Bacteria;	SRR6861022	Aquatic	36.76	-84.39	45313	2	4.41374e-05	aquatic metagenome
JZ1_202101_bins_107 JZ2_202007_bins_101 JZ2_202101_bins_2	O1	SRR7421010.17964.1;size=2;tax=Bacteria;	SRR7421010	Soil	34.561	107.921	45488	2	4.39676e-05	soil metagenome
JZ2_201705_bins_219	O4	SRR5313336.119708.1;size=6;tax=Bacteria;	SRR5313336	Aquatic	36.8	99.08	136576	6	4.39316e-05	aquatic metagenome
JZ4_201709_bins_129	O4	SRR5313336.119708.1;size=6;tax=Bacteria;	SRR5313336	Aquatic	36.8	99.08	136576	6	4.39316e-05	aquatic metagenome
JZ4_201808_bins_206	O4	SRR5313336.119708.1;size=6;tax=Bacteria;	SRR5313336	Aquatic	36.8	99.08	136576	6	4.39316e-05	aquatic metagenome
JZ1_202101_bins_107 JZ2_202007_bins_101 JZ2_202101_bins_2	O1	SRR5188894.92046.1;size=3;tax=Bacteria;	SRR5188894	Aquatic	23.6119	38.5239	68300	3	4.39239e-05	marine metagenome
GCA_013152225.1	O2	SRR5762574.46570.1;size=2;tax=Bacteria;	SRR5762574	Other	47.398	-122.927	45700	2	4.37637e-05	microbial mat metagenome
JZ1_202101_bins_107 JZ2_202007_bins_101 JZ2_202101_bins_2	O1	SRR7420717.31974.1;size=2;tax=Bacteria;	SRR7420717	Soil	34.561	107.921	46039	2	4.34414e-05	soil metagenome
JZ1_202101_bins_107 JZ2_202007_bins_101 JZ2_202101_bins_2	O1	SRR7420606.50239.1;size=2;tax=Bacteria;	SRR7420606	Soil	34.561	107.921	46115	2	4.33698e-05	soil metagenome
GCA_016783825.1	O4	SRR3735241.237292.1;size=17;tax=Bacteria;	SRR3735241	Aquatic	10.617	-65.167	392209	17	4.33442e-05	marine metagenome
JZ1_202101_bins_107 JZ2_202007_bins_101 JZ2_202101_bins_2	O1	SRR7548171.25419.1;size=3;tax=Bacteria;	SRR7548171	Plant-associated	missing	missing	69264	3	4.33125e-05	plant metagenome
GCA_001771235.1	O3	SRR3035123.169100.1;size=4;tax=Bacteria;	SRR3035123	Soil	-48.16	14.06	92462	4	4.3261e-05	soil metagenome
JZ1_202101_bins_107 JZ2_202007_bins_101 JZ2_202101_bins_2	O1	SRR7420964.24347.1;size=2;tax=Bacteria;	SRR7420964	Soil	34.562	107.926	46289	2	4.32068e-05	soil metagenome
GCA_016783825.1	O4	ERR2233277.42440.1;size=2;tax=Bacteria;	ERR2233277	Aquatic	38.7869	-75.1075	46346	2	4.31537e-05	marine metagenome
JZ1_202101_bins_107 JZ2_202007_bins_101 JZ2_202101_bins_2	O1	SRR7420499.50499.1;size=2;tax=Bacteria;	SRR7420499	Soil	34.561	107.921	46568	2	4.29479e-05	soil metagenome
JZ1_202101_bins_107 JZ2_202007_bins_101 JZ2_202101_bins_2	O1	SRR8506369.29057.1;size=2;tax=Bacteria;	SRR8506369	Other	missing	missing	46589	2	4.29286e-05	Proteobacteria
JZ1_202101_bins_107 JZ2_202007_bins_101 JZ2_202101_bins_2	O1	SRR7420613.1071.1;size=2;tax=Bacteria;	SRR7420613	Soil	34.561	107.921	46703	2	4.28238e-05	soil metagenome
JZ1_202101_bins_107 JZ2_202007_bins_101 JZ2_202101_bins_2	O1	SRR7421316.11421.1;size=2;tax=Bacteria;	SRR7421316	Soil	34.561	107.921	46713	2	4.28146e-05	soil metagenome
JZ1_202101_bins_107 JZ2_202007_bins_101 JZ2_202101_bins_2	O1	SRR8585836.6912.1;size=2;tax=Bacteria;	SRR8585836	Soil	27.8122	109.314	46738	2	4.27917e-05	soil metagenome
JZ1_202101_bins_107 JZ2_202007_bins_101 JZ2_202101_bins_2	O1	SRR6837769.45892.1;size=2;tax=Bacteria;	SRR6837769	Plant-associated	31.39	119.28	47007	2	4.25469e-05	rhizosphere metagenome
JZ1_202101_bins_107 JZ2_202007_bins_101 JZ2_202101_bins_2	O1	SRR8486983.45042.1;size=6;tax=Bacteria;	SRR8486983	Other	32.12	118.75	141052	6	4.25375e-05	sludge metagenome
GCA_014338045.1	O1	SRR8490873.76855.1;size=2;tax=Bacteria;	SRR8490873	Other	missing	missing	47200	2	4.23729e-05	Lactobacillus crispatus
JZ1_202101_bins_107 JZ2_202007_bins_101 JZ2_202101_bins_2	O1	SRR2127236.26355.1;size=2;tax=Bacteria;	SRR2127236	Soil	31.64	120.74	47392	2	4.22012e-05	soil metagenome
JZ1_202101_bins_107 JZ2_202007_bins_101 JZ2_202101_bins_2	O1	SRR7420601.20965.1;size=2;tax=Bacteria;	SRR7420601	Soil	34.561	107.921	47459	2	4.21416e-05	soil metagenome
GCA_016783825.1	O4	SRR8361512.138377.1;size=5;tax=Bacteria;	SRR8361512	Plant-associated	25.7372	-80.168	118788	5	4.20918e-05	plant metagenome
JZ1_202101_bins_107 JZ2_202007_bins_101 JZ2_202101_bins_2	O1	SRR2127245.34834.1;size=2;tax=Bacteria;	SRR2127245	Soil	31.64	120.74	47583	2	4.20318e-05	soil metagenome
GCA_013152225.1	O2	SRR4938485.65257.1;size=3;tax=Bacteria;	SRR4938485	Plant-associated	38.32	-123.05	71376	3	4.20309e-05	plant metagenome
GCA_016783825.1	O4	SRR2920463.302178.2;size=12;tax=Bacteria;	SRR2920463	Aquatic	7.16108	134.377	285555	12	4.20234e-05	marine metagenome
JZ1_202101_bins_107 JZ2_202007_bins_101 JZ2_202101_bins_2	O1	SRR7421158.21609.1;size=2;tax=Bacteria;	SRR7421158	Soil	34.557	107.926	47715	2	4.19155e-05	soil metagenome
JZ1_202101_bins_107 JZ2_202007_bins_101 JZ2_202101_bins_2	O1	ERR2740247.6769.1;size=2;tax=Bacteria;	ERR2740247	Animal-associated	missing	missing	47742	2	4.18918e-05	pig gut metagenome
JZ1_202101_bins_107 JZ2_202007_bins_101 JZ2_202101_bins_2	O1	SRR2428565.32604.1;size=2;tax=Bacteria;	SRR2428565	Soil	37.26	118.27	47930	2	4.17275e-05	soil metagenome
GCA_016783825.1	O4	SRR1824368.6673.1;size=3;tax=Bacteria;	SRR1824368	Aquatic	44.6695	-125.098	72041	3	4.1643e-05	marine metagenome
GCA_016783825.1	O4	SRR5762567.18288.1;size=2;tax=Bacteria;	SRR5762567	Other	47.2955	-122.498	48056	2	4.16181e-05	microbial mat metagenome
JZ1_202101_bins_107 JZ2_202007_bins_101 JZ2_202101_bins_2	O1	SRR7420481.34293.1;size=2;tax=Bacteria;	SRR7420481	Soil	34.561	107.921	48167	2	4.15222e-05	soil metagenome
JZ1_202101_bins_107 JZ2_202007_bins_101 JZ2_202101_bins_2	O1	SRR2095055.12725.1;size=2;tax=Bacteria;	SRR2095055	Aquatic	39.91	116.43	48361	2	4.13556e-05	wastewater metagenome
GCA_016926625.1	O4	SRR2349960.179374.1;size=3;tax=Bacteria;	SRR2349960	Other	43.4526	5.23008	72583	3	4.1332e-05	microbial mat metagenome
JZ1_202101_bins_107 JZ2_202007_bins_101 JZ2_202101_bins_2	O1	SRR7421195.58090.1;size=2;tax=Bacteria;	SRR7421195	Soil	34.561	107.921	48409	2	4.13146e-05	soil metagenome
JZ1_202101_bins_107 JZ2_202007_bins_101 JZ2_202101_bins_2	O1	SRR7421015.13814.1;size=2;tax=Bacteria;	SRR7421015	Soil	34.562	107.926	48467	2	4.12652e-05	soil metagenome
JZ1_202101_bins_107 JZ2_202007_bins_101 JZ2_202101_bins_2	O1	SRR4075906.14640.1;size=2;tax=Bacteria;	SRR4075906	Soil	28.16	112.27	48499	2	4.1238e-05	soil metagenome
JZ1_202101_bins_107 JZ2_202007_bins_101 JZ2_202101_bins_2	O1	SRR3343804.15807.1;size=2;tax=Bacteria;	SRR3343804	Soil	31.51	107.67	48529	2	4.12125e-05	soil metagenome
JZ1_202101_bins_107 JZ2_202007_bins_101 JZ2_202101_bins_2	O1	SRR3343870.10708.1;size=2;tax=Bacteria;	SRR3343870	Soil	31.22	107.46	48705	2	4.10635e-05	soil metagenome
JZ1_202101_bins_107 JZ2_202007_bins_101 JZ2_202101_bins_2	O1	SRR2096902.11396.1;size=2;tax=Bacteria;	SRR2096902	Aquatic	39.91	116.43	48760	2	4.10172e-05	wastewater metagenome
GCA_013152225.1	O2	ERR2619164.14634.1;size=5;tax=Bacteria;	ERR2619164	Other	missing	missing	122017	5	4.09779e-05	enrichment culture
JZ1_202101_bins_107 JZ2_202007_bins_101 JZ2_202101_bins_2	O1	SRR7421313.35405.1;size=2;tax=Bacteria;	SRR7421313	Soil	34.561	107.921	48832	2	4.09567e-05	soil metagenome
GCA_013152225.1	O2	SRR6517612.11782.1;size=2;tax=Bacteria;	SRR6517612	Sediment	-32.9483	151.835	48882	2	4.09149e-05	sediment metagenome
JZ1_202101_bins_107 JZ2_202007_bins_101 JZ2_202101_bins_2	O1	ERR2740119.37319.1;size=2;tax=Bacteria;	ERR2740119	Animal-associated	missing	missing	48891	2	4.09073e-05	milk metagenome
JZ1_202101_bins_107 JZ2_202007_bins_101 JZ2_202101_bins_2	O1	SRR7421309.41383.1;size=2;tax=Bacteria;	SRR7421309	Soil	34.561	107.921	48909	2	4.08923e-05	soil metagenome
JZ1_202101_bins_107 JZ2_202007_bins_101 JZ2_202101_bins_2	O1	SRR7420470.24084.1;size=2;tax=Bacteria;	SRR7420470	Soil	34.561	107.921	48997	2	4.08188e-05	soil metagenome
JZ1_202101_bins_107 JZ2_202007_bins_101 JZ2_202101_bins_2	O1	SRR7421065.53861.1;size=2;tax=Bacteria;	SRR7421065	Soil	34.561	107.921	49029	2	4.07922e-05	soil metagenome
JZ1_202101_bins_107 JZ2_202007_bins_101 JZ2_202101_bins_2	O1	ERR2740249.6250.1;size=2;tax=Bacteria;	ERR2740249	Animal-associated	missing	missing	49061	2	4.07656e-05	pig gut metagenome
JZ1_202101_bins_107 JZ2_202007_bins_101 JZ2_202101_bins_2	O1	ERR1854961.64168.1;size=2;tax=Bacteria;	ERR1854961	Other	40.2414	9.49173	49121	2	4.07158e-05	cave metagenome
JZ1_202101_bins_107 JZ2_202007_bins_101 JZ2_202101_bins_2	O1	SRR7421005.28468.1;size=2;tax=Bacteria;	SRR7421005	Soil	34.561	107.921	49164	2	4.06802e-05	soil metagenome
JZ1_202101_bins_107 JZ2_202007_bins_101 JZ2_202101_bins_2	O1	SRR3343863.40660.1;size=2;tax=Bacteria;	SRR3343863	Soil	31.51	107.71	49177	2	4.06694e-05	soil metagenome
JZ1_202101_bins_107 JZ2_202007_bins_101 JZ2_202101_bins_2	O1	SRR7420968.15075.1;size=2;tax=Bacteria;	SRR7420968	Soil	34.562	107.926	49255	2	4.0605e-05	soil metagenome
GCA_013152225.1	O2	SRR4938482.6638.1;size=3;tax=Bacteria;	SRR4938482	Plant-associated	38.32	-123.05	73992	3	4.05449e-05	plant metagenome
JZ1_202101_bins_107 JZ2_202007_bins_101 JZ2_202101_bins_2	O1	SRR7421212.35610.1;size=2;tax=Bacteria;	SRR7421212	Soil	34.561	107.921	49403	2	4.04834e-05	soil metagenome
GCA_016783825.1	O4	SRR2027619.102863.1;size=4;tax=Bacteria;	SRR2027619	Sediment	missing	missing	98909	4	4.04412e-05	sediment metagenome
ZMQR_201803_bins_22	O1	SRR8535682.34082.1;size=2;tax=Bacteria;	SRR8535682	Other	34.21	108.6	49531	2	4.03788e-05	activated sludge metagenome
ZMQR_201803_bins_22	O1	SRR8535682.34082.1;size=2;tax=Bacteria;	SRR8535682	Other	34.21	108.6	49531	2	4.03788e-05	activated sludge metagenome
JZ1_202101_bins_107 JZ2_202007_bins_101 JZ2_202101_bins_2	O1	SRR7420434.12689.1;size=2;tax=Bacteria;	SRR7420434	Soil	34.562	107.926	49611	2	4.03136e-05	soil metagenome
JZ1_202101_bins_107 JZ2_202007_bins_101 JZ2_202101_bins_2	O1	SRR7421207.40141.1;size=2;tax=Bacteria;	SRR7421207	Soil	34.561	107.921	49618	2	4.0308e-05	soil metagenome
JZ1_202101_bins_107 JZ2_202007_bins_101 JZ2_202101_bins_2	O1	SRR2127233.56244.1;size=2;tax=Bacteria;	SRR2127233	Soil	31.64	120.74	49739	2	4.02099e-05	soil metagenome
GCA_013152225.1	O2	SRR1786039.845.1;size=21;tax=Bacteria;	SRR1786039	Hydrothermal_system	9.55	-13.18	522538	21	4.01885e-05	hydrothermal vent metagenome
GCA_016783825.1	O4	SRR1824400.7130.1;size=2;tax=Bacteria;	SRR1824400	Aquatic	44.6676	-125.101	49815	2	4.01485e-05	marine metagenome
GCA_003576975.1 GCA_008363195.1	O1	SRR205889.56233.2;size=2;tax=Bacteria;	SRR205889	Soil	missing	missing	49914	2	4.00689e-05	soil metagenome
GCA_013359385.1	O1	SRR205889.56233.2;size=2;tax=Bacteria;	SRR205889	Soil	missing	missing	49914	2	4.00689e-05	soil metagenome
GCA_014338045.1	O1	SRR205889.56233.2;size=2;tax=Bacteria;	SRR205889	Soil	missing	missing	49914	2	4.00689e-05	soil metagenome
JZ1_202101_bins_107 JZ2_202007_bins_101 JZ2_202101_bins_2	O1	SRR5975893.672.1;size=2;tax=Bacteria;	SRR5975893	Soil	31.549	120.698	50021	2	3.99832e-05	soil metagenome
JZ1_202101_bins_107 JZ2_202007_bins_101 JZ2_202101_bins_2	O1	SRR5025590.71789.1;size=3;tax=Bacteria;	SRR5025590	Soil	26.52	107.06	75543	3	3.97125e-05	soil metagenome
JZ1_202101_bins_107 JZ2_202007_bins_101 JZ2_202101_bins_2	O1	SRR6077011.132022.1;size=7;tax=Bacteria;	SRR6077011	Plant-associated	42.333	12.1538	176563	7	3.96459e-05	plant metagenome
JZ1_202101_bins_107 JZ2_202007_bins_101 JZ2_202101_bins_2	O1	SRR6837768.16227.1;size=2;tax=Bacteria;	SRR6837768	Plant-associated	31.39	119.28	50575	2	3.95452e-05	rhizosphere metagenome
GCA_003576975.1 GCA_008363195.1	O1	SRR2004056.49433.1;size=3;tax=Bacteria;	SRR2004056	Soil	43.93	126.54	75908	3	3.95215e-05	soil metagenome
JZ1_202101_bins_37 JZ2_201808_bins_10 JZ2_201901_bins_130 JZ2_201907_bins_186 JZ2_201912_bins_68 JZ2_202007_bins_144 JZ2_202101_bins_52	O1	SRR2004056.49433.1;size=3;tax=Bacteria;	SRR2004056	Soil	43.93	126.54	75908	3	3.95215e-05	soil metagenome
ZMQR_201803_bins_22	O1	SRR2004056.49433.1;size=3;tax=Bacteria;	SRR2004056	Soil	43.93	126.54	75908	3	3.95215e-05	soil metagenome
GCA_016783825.1	O4	SRR1623098.70840.1;size=3;tax=Bacteria;	SRR1623098	Sediment	32.5576	-80.4365	75967	3	3.94908e-05	marine sediment metagenome
JZ1_202101_bins_107 JZ2_202007_bins_101 JZ2_202101_bins_2	O1	SRR7421275.17590.1;size=2;tax=Bacteria;	SRR7421275	Soil	34.562	107.926	50913	2	3.92827e-05	soil metagenome
JZ1_202101_bins_107 JZ2_202007_bins_101 JZ2_202101_bins_2	O1	SRR6837757.9306.1;size=2;tax=Bacteria;	SRR6837757	Plant-associated	31.39	119.28	51074	2	3.91589e-05	rhizosphere metagenome
JZ1_202101_bins_107 JZ2_202007_bins_101 JZ2_202101_bins_2	O1	SRR7421197.35676.1;size=2;tax=Bacteria;	SRR7421197	Soil	34.561	107.921	51172	2	3.90839e-05	soil metagenome
JZ1_202101_bins_107 JZ2_202007_bins_101 JZ2_202101_bins_2	O1	SRR3343902.7246.1;size=2;tax=Bacteria;	SRR3343902	Soil	31.53	107.77	51240	2	3.9032e-05	soil metagenome
JZ1_202101_bins_107 JZ2_202007_bins_101 JZ2_202101_bins_2	O1	SRR6161250.98122.1;size=12;tax=Bacteria;	SRR6161250	Plant-associated	35.84	-83.96	307679	12	3.90017e-05	plant metagenome
GCA_003576975.1 GCA_008363195.1	O1	SRR2004061.31009.1;size=2;tax=Bacteria;	SRR2004061	Soil	38.94	116.99	51307	2	3.8981e-05	soil metagenome
JZ1_202101_bins_37 JZ2_201808_bins_10 JZ2_201901_bins_130 JZ2_201907_bins_186 JZ2_201912_bins_68 JZ2_202007_bins_144 JZ2_202101_bins_52	O1	SRR2004061.31009.1;size=2;tax=Bacteria;	SRR2004061	Soil	38.94	116.99	51307	2	3.8981e-05	soil metagenome
ZMQR_201803_bins_22	O1	SRR2004061.31009.1;size=2;tax=Bacteria;	SRR2004061	Soil	38.94	116.99	51307	2	3.8981e-05	soil metagenome
GCA_016783825.1	O4	SRR8361489.12983.1;size=4;tax=Bacteria;	SRR8361489	Plant-associated	25.7362	-80.1672	102624	4	3.89772e-05	plant metagenome
GCA_016783825.1	O4	SRR6173608.21538.1;size=3;tax=Bacteria;	SRR6173608	Sediment	28.99	-88.0455	77166	3	3.88772e-05	marine sediment metagenome
GCA_016783825.1	O4	ERR2619104.68228.1;size=5;tax=Bacteria;	ERR2619104	Other	missing	missing	128627	5	3.88721e-05	enrichment culture
GCA_015485555.1	O1	ERR1665256.39719.1;size=2;tax=Bacteria;	ERR1665256	Hydrothermal_system	-3.7994	152.101	51477	2	3.88523e-05	hydrothermal vent metagenome
GCA_013152225.1	O2	SRR1824391.24732.1;size=2;tax=Bacteria;	SRR1824391	Aquatic	8.92987	-84.313	51510	2	3.88274e-05	marine metagenome
JZ1_202101_bins_107 JZ2_202007_bins_101 JZ2_202101_bins_2	O1	SRR7421018.1619.1;size=2;tax=Bacteria;	SRR7421018	Soil	34.562	107.926	51896	2	3.85386e-05	soil metagenome
JZ1_202101_bins_107 JZ2_202007_bins_101 JZ2_202101_bins_2	O1	SRR7420829.35088.1;size=2;tax=Bacteria;	SRR7420829	Soil	34.557	107.926	51933	2	3.85112e-05	soil metagenome
JZ1_202101_bins_107 JZ2_202007_bins_101 JZ2_202101_bins_2	O1	SRR7421305.9620.1;size=2;tax=Bacteria;	SRR7421305	Soil	34.561	107.921	51943	2	3.85037e-05	soil metagenome
JZ1_202101_bins_107 JZ2_202007_bins_101 JZ2_202101_bins_2	O1	SRR7420967.42785.1;size=2;tax=Bacteria;	SRR7420967	Soil	34.562	107.926	51997	2	3.84638e-05	soil metagenome
JZ1_202101_bins_107 JZ2_202007_bins_101 JZ2_202101_bins_2	O1	SRR5569388.34037.1;size=5;tax=Bacteria;	SRR5569388	Soil	23.1605	113.346	130300	5	3.8373e-05	soil metagenome
GCA_016783825.1	O4	SRR2032934.102088.1;size=2;tax=Bacteria;	SRR2032934	Soil	-4.69193	-37.352	52283	2	3.82534e-05	soil metagenome
JZ1_202101_bins_107 JZ2_202007_bins_101 JZ2_202101_bins_2	O1	SRR7421025.2670.1;size=2;tax=Bacteria;	SRR7421025	Soil	34.562	107.926	52491	2	3.81018e-05	soil metagenome
JZ1_202101_bins_107 JZ2_202007_bins_101 JZ2_202101_bins_2	O1	SRR7420779.9899.1;size=2;tax=Bacteria;	SRR7420779	Soil	34.561	107.921	52508	2	3.80894e-05	soil metagenome
JZ1_202101_bins_107 JZ2_202007_bins_101 JZ2_202101_bins_2	O1	SRR7421147.69110.1;size=2;tax=Bacteria;	SRR7421147	Soil	34.562	107.926	52516	2	3.80836e-05	soil metagenome
JZ1_202101_bins_107 JZ2_202007_bins_101 JZ2_202101_bins_2	O1	ERR2184918.18151.1;size=2;tax=Bacteria;	ERR2184918	Other	35.4482	24.1434	52522	2	3.80793e-05	bacterium
JZ1_202101_bins_107 JZ2_202007_bins_101 JZ2_202101_bins_2	O1	SRR3736146.50498.1;size=2;tax=Bacteria;	SRR3736146	Aquatic	24.465	117.11	52943	2	3.77765e-05	aquatic metagenome
JZ1_202101_bins_107 JZ2_202007_bins_101 JZ2_202101_bins_2	O1	SRR5500616.22682.1;size=9;tax=Bacteria;	SRR5500616	Soil	29.6897	113.334	238778	9	3.76919e-05	soil metagenome
GCA_016783825.1	O4	SRR6172135.54099.1;size=2;tax=Bacteria;	SRR6172135	Sediment	19.3701	-92.3172	53154	2	3.76265e-05	marine sediment metagenome
JZ1_202101_bins_107 JZ2_202007_bins_101 JZ2_202101_bins_2	O1	SRR7420778.57791.1;size=2;tax=Bacteria;	SRR7420778	Soil	34.561	107.921	53324	2	3.75066e-05	soil metagenome
JZ1_202101_bins_107 JZ2_202007_bins_101 JZ2_202101_bins_2	O1	SRR7420783.49284.1;size=2;tax=Bacteria;	SRR7420783	Soil	34.561	107.921	53523	2	3.73671e-05	soil metagenome
JZ1_202101_bins_107 JZ2_202007_bins_101 JZ2_202101_bins_2	O1	SRR1722092.12482.1;size=5;tax=Bacteria;	SRR1722092	Plant-associated	31.7238	121.232	133880	5	3.73469e-05	rhizosphere metagenome
JZ1_202101_bins_107 JZ2_202007_bins_101 JZ2_202101_bins_2	O1	SRR5330767.49029.1;size=4;tax=Bacteria;	SRR5330767	Animal-associated	missing	missing	107161	4	3.7327e-05	gut metagenome
JZ1_202101_bins_107 JZ2_202007_bins_101 JZ2_202101_bins_2	O1	DRR036878.1251.1;size=2;tax=Bacteria;	DRR036878	Other	35.5572	139.267	53634	2	3.72898e-05	compost metagenome
JZ1_202101_bins_107 JZ2_202007_bins_101 JZ2_202101_bins_2	O1	SRR5500641.114297.2;size=7;tax=Bacteria;	SRR5500641	Soil	47.5794	133.526	188467	7	3.71418e-05	soil metagenome
GCA_016783825.1	O4	SRR1824364.31352.1;size=3;tax=Bacteria;	SRR1824364	Aquatic	44.6695	-125.098	80894	3	3.70856e-05	marine metagenome
JZ1_202101_bins_107 JZ2_202007_bins_101 JZ2_202101_bins_2	O1	SRR7421216.16773.1;size=2;tax=Bacteria;	SRR7421216	Soil	34.561	107.921	53977	2	3.70528e-05	soil metagenome
GCA_016783825.1	O4	SRR6171694.65657.1;size=6;tax=Bacteria;	SRR6171694	Sediment	28.9401	-87.5824	162293	6	3.69702e-05	marine sediment metagenome
JZ1_202101_bins_107 JZ2_202007_bins_101 JZ2_202101_bins_2	O1	SRR5638454.27499.1;size=3;tax=Bacteria;	SRR5638454	Soil	23.1605	113.346	81590	3	3.67692e-05	soil metagenome
GCA_016783825.1	O4	SRR1824405.4591.1;size=2;tax=Bacteria;	SRR1824405	Aquatic	44.6694	-125.104	54744	2	3.65337e-05	marine metagenome
JZ1_202101_bins_107 JZ2_202007_bins_101 JZ2_202101_bins_2	O1	SRR7420728.25407.1;size=2;tax=Bacteria;	SRR7420728	Soil	34.561	107.921	54792	2	3.65017e-05	soil metagenome
GCA_011375275.1	O1	ERR1665267.87674.1;size=1;tax=Bacteria;ERR1665267.177952.1;size=7;tax=Bacteria;	ERR1665267	Hydrothermal_system	-3.72812	151.68	219307	8	3.64785e-05	hydrothermal vent metagenome
GCA_015490415.1	O1	ERR1665267.87674.1;size=1;tax=Bacteria;ERR1665267.177952.1;size=7;tax=Bacteria;	ERR1665267	Hydrothermal_system	-3.72812	151.68	219307	8	3.64785e-05	hydrothermal vent metagenome
GCA_015491795.1	O1	ERR1665267.87674.1;size=1;tax=Bacteria;ERR1665267.177952.1;size=7;tax=Bacteria;	ERR1665267	Hydrothermal_system	-3.72812	151.68	219307	8	3.64785e-05	hydrothermal vent metagenome
GCA_016783825.1	O4	SRR6171831.26619.1;size=5;tax=Bacteria;	SRR6171831	Sediment	29.0003	-87.5074	137125	5	3.64631e-05	marine sediment metagenome
GCA_016783825.1	O4	SRR6171990.112196.1;size=5;tax=Bacteria;	SRR6171990	Sediment	29.1228	-87.8677	138480	5	3.61063e-05	marine sediment metagenome
GCA_016783825.1	O4	SRR6173641.50618.1;size=4;tax=Bacteria;	SRR6173641	Sediment	28.9164	-87.6691	111622	4	3.58352e-05	marine sediment metagenome
JZ1_202101_bins_107 JZ2_202007_bins_101 JZ2_202101_bins_2	O1	SRR8535688.15932.1;size=2;tax=Bacteria;	SRR8535688	Other	34.21	108.54	56251	2	3.55549e-05	activated sludge metagenome
JZ1_202101_bins_107 JZ2_202007_bins_101 JZ2_202101_bins_2	O1	SRR1923190.29917.1;size=2;tax=Bacteria;	SRR1923190	Soil	39.99	116.33	56519	2	3.53863e-05	soil metagenome
GCA_011375275.1	O1	ERR1665228.4498.1;size=2;tax=Bacteria;	ERR1665228	Hydrothermal_system	-3.72689	151.672	56629	2	3.53176e-05	hydrothermal vent metagenome
GCA_015485525.1	O1	ERR1665228.4498.1;size=2;tax=Bacteria;	ERR1665228	Hydrothermal_system	-3.72689	151.672	56629	2	3.53176e-05	hydrothermal vent metagenome
GCA_015490415.1	O1	ERR1665228.4498.1;size=2;tax=Bacteria;	ERR1665228	Hydrothermal_system	-3.72689	151.672	56629	2	3.53176e-05	hydrothermal vent metagenome
GCA_015491795.1	O1	ERR1665228.4498.1;size=2;tax=Bacteria;	ERR1665228	Hydrothermal_system	-3.72689	151.672	56629	2	3.53176e-05	hydrothermal vent metagenome
GCA_003576975.1 GCA_008363195.1	O1	ERR2919710.53741.1;size=20;tax=Bacteria;	ERR2919710	Soil	-64	-58	569133	20	3.51412e-05	soil metagenome
JZ1_202101_bins_37 JZ2_201808_bins_10 JZ2_201901_bins_130 JZ2_201907_bins_186 JZ2_201912_bins_68 JZ2_202007_bins_144 JZ2_202101_bins_52	O1	ERR2919710.53741.1;size=20;tax=Bacteria;	ERR2919710	Soil	-64	-58	569133	20	3.51412e-05	soil metagenome
GCA_016783825.1	O4	SRR6173600.92524.1;size=6;tax=Bacteria;	SRR6173600	Sediment	29.1227	-87.2662	171027	6	3.50822e-05	marine sediment metagenome
GCA_016783825.1	O4	SRR6171761.58331.1;size=3;tax=Bacteria;	SRR6171761	Sediment	29.0003	-87.5074	85526	3	3.50771e-05	marine sediment metagenome
GCA_016783825.1	O4	SRR3736143.44509.1;size=2;tax=Bacteria;	SRR3736143	Aquatic	24.457	118.051	57031	2	3.50686e-05	aquatic metagenome
JZ1_202101_bins_107 JZ2_202007_bins_101 JZ2_202101_bins_2	O1	SRR5025593.61232.1;size=3;tax=Bacteria;	SRR5025593	Soil	26.52	107.06	85904	3	3.49227e-05	soil metagenome
JZ1_202101_bins_107 JZ2_202007_bins_101 JZ2_202101_bins_2	O1	SRR8707262.28238.1;size=2;tax=Bacteria;	SRR8707262	Soil	36.67	117.05	57413	2	3.48353e-05	soil metagenome
GCA_016783825.1	O4	SRR8361491.61059.1;size=4;tax=Bacteria;	SRR8361491	Plant-associated	25.7362	-80.1672	114843	4	3.48302e-05	plant metagenome
JZ1_202101_bins_107 JZ2_202007_bins_101 JZ2_202101_bins_2	O1	SRR5638464.34215.1;size=3;tax=Bacteria;	SRR5638464	Soil	23.1605	113.346	86456	3	3.46997e-05	soil metagenome
GCA_016783825.1	O4	SRR6171666.125392.1;size=4;tax=Bacteria;	SRR6171666	Sediment	28.9401	-87.5824	115424	4	3.46548e-05	marine sediment metagenome
GCA_003576975.1 GCA_008363195.1	O1	SRR6457340.23266.1;size=2;tax=Bacteria;	SRR6457340	Aquatic	27.99	-87.5	57781	2	3.46135e-05	marine metagenome
GCA_014338045.1	O1	SRR6457340.23266.1;size=2;tax=Bacteria;	SRR6457340	Aquatic	27.99	-87.5	57781	2	3.46135e-05	marine metagenome
JZ1_202101_bins_37 JZ2_201808_bins_10 JZ2_201901_bins_130 JZ2_201907_bins_186 JZ2_201912_bins_68 JZ2_202007_bins_144 JZ2_202101_bins_52	O1	SRR6457340.23266.1;size=2;tax=Bacteria;	SRR6457340	Aquatic	27.99	-87.5	57781	2	3.46135e-05	marine metagenome
ZMQR_201803_bins_22	O1	SRR6457340.23266.1;size=2;tax=Bacteria;	SRR6457340	Aquatic	27.99	-87.5	57781	2	3.46135e-05	marine metagenome
GCA_013152225.1	O2	SRR6171886.9436.1;size=3;tax=Bacteria;	SRR6171886	Sediment	29.2558	-87.7324	87349	3	3.4345e-05	marine sediment metagenome
GCA_016783825.1	O4	SRR2027618.74208.1;size=3;tax=Bacteria;	SRR2027618	Sediment	missing	missing	88076	3	3.40615e-05	sediment metagenome
GCA_013152225.1	O2	SRR1786034.12631.1;size=19;tax=Bacteria;	SRR1786034	Hydrothermal_system	9.55	-13.18	558455	19	3.40224e-05	hydrothermal vent metagenome
JZ1_202101_bins_107 JZ2_202007_bins_101 JZ2_202101_bins_2	O1	SRR5188896.108929.1;size=5;tax=Bacteria;	SRR5188896	Aquatic	23.6119	38.5239	147085	5	3.39939e-05	marine metagenome
GCA_016783825.1	O4	SRR5150221.7489.1;size=3;tax=Bacteria;	SRR5150221	Aquatic	51.85	2.99	88539	3	3.38834e-05	marine metagenome
JZ1_202101_bins_37 JZ2_201808_bins_10 JZ2_201901_bins_130 JZ2_201907_bins_186 JZ2_201912_bins_68 JZ2_202007_bins_144 JZ2_202101_bins_52	O1	SRR2059638.26688.1;size=1;tax=Bacteria;	SRR2059638	Hydrothermal_system	missing	missing	29575	1	3.38123e-05	hot springs metagenome
GCA_013152225.1	O2	SRR6171597.99965.1;size=3;tax=Bacteria;	SRR6171597	Sediment	29.2558	-87.7324	88952	3	3.37261e-05	marine sediment metagenome
GCA_016783825.1	O4	SRR5809627.208381.1;size=8;tax=Bacteria;	SRR5809627	Aquatic	48.35	-123.3	237345	8	3.37062e-05	marine metagenome
GCA_016783825.1	O4	SRR6171671.14544.1;size=3;tax=Bacteria;	SRR6171671	Sediment	29.0003	-87.5074	89150	3	3.36511e-05	marine sediment metagenome
JZ1_202101_bins_107 JZ2_202007_bins_101 JZ2_202101_bins_2	O1	SRR5898849.25960.1;size=2;tax=Bacteria;	SRR5898849	Soil	19.24	105.71	59490	2	3.36191e-05	soil metagenome
GCA_016783825.1	O4	SRR1623100.37472.1;size=3;tax=Bacteria;	SRR1623100	Sediment	41.6249	-71.3228	90037	3	3.33196e-05	marine sediment metagenome
GCA_013152225.1	O2	DRR061184.46973.1;size=3;tax=Bacteria;	DRR061184	Sediment	38.25	141.14	90078	3	3.33045e-05	sediment metagenome
JZ1_202101_bins_107 JZ2_202007_bins_101 JZ2_202101_bins_2	O1	SRR8707260.47960.1;size=2;tax=Bacteria;	SRR8707260	Soil	36.67	117.05	60118	2	3.32679e-05	soil metagenome
GCA_003576975.1 GCA_008363195.1	O1	SRR7080732.17288.1;size=2;tax=Bacteria;	SRR7080732	Other	36.6737	117.063	60453	2	3.30836e-05	metagenome
GCA_014338045.1	O1	SRR7080732.17288.1;size=2;tax=Bacteria;	SRR7080732	Other	36.6737	117.063	60453	2	3.30836e-05	metagenome
JZ1_202101_bins_37 JZ2_201808_bins_10 JZ2_201901_bins_130 JZ2_201907_bins_186 JZ2_201912_bins_68 JZ2_202007_bins_144 JZ2_202101_bins_52	O1	SRR7080732.17288.1;size=2;tax=Bacteria;	SRR7080732	Other	36.6737	117.063	60453	2	3.30836e-05	metagenome
ZMQR_201803_bins_22	O1	SRR7080732.17288.1;size=2;tax=Bacteria;	SRR7080732	Other	36.6737	117.063	60453	2	3.30836e-05	metagenome
GCA_013152225.1	O2	SRR1647969.1786.1;size=2;tax=Bacteria;	SRR1647969	Sediment	44.5701	-125.147	60511	2	3.30518e-05	marine sediment metagenome
GCA_011389025.1	O3	SRR1647969.1786.1;size=2;tax=Bacteria;	SRR1647969	Sediment	44.5701	-125.147	60511	2	3.30518e-05	marine sediment metagenome
GCA_003576975.1 GCA_008363195.1	O1	SRR6075135.1478.1;size=2;tax=Bacteria;	SRR6075135	Animal-associated	missing	missing	60987	2	3.27939e-05	gut metagenome
JZ1_202101_bins_37 JZ2_201808_bins_10 JZ2_201901_bins_130 JZ2_201907_bins_186 JZ2_201912_bins_68 JZ2_202007_bins_144 JZ2_202101_bins_52	O1	SRR6075135.1478.1;size=2;tax=Bacteria;	SRR6075135	Animal-associated	missing	missing	60987	2	3.27939e-05	gut metagenome
ZMQR_201803_bins_22	O1	SRR6075135.1478.1;size=2;tax=Bacteria;	SRR6075135	Animal-associated	missing	missing	60987	2	3.27939e-05	gut metagenome
GCA_016783825.1	O4	SRR3735250.38204.1;size=12;tax=Bacteria;	SRR3735250	Aquatic	10.617	-65.167	367121	12	3.26868e-05	marine metagenome
GCA_016783825.1	O4	SRR2827650.90551.1;size=5;tax=Bacteria;	SRR2827650	Sediment	-64.386	-62.1485	153667	5	3.25379e-05	marine sediment metagenome
GCA_016783825.1	O4	SRR6173737.96801.1;size=5;tax=Bacteria;	SRR6173737	Sediment	29.1227	-87.2662	153770	5	3.25161e-05	marine sediment metagenome
GCA_003576975.1 GCA_008363195.1	O1	ERR1294787.52916.1;size=17;tax=Bacteria;	ERR1294787	Other	21.6085	39.0922	525590	17	3.23446e-05	metagenome
JZ1_202101_bins_37 JZ2_201808_bins_10 JZ2_201901_bins_130 JZ2_201907_bins_186 JZ2_201912_bins_68 JZ2_202007_bins_144 JZ2_202101_bins_52	O1	ERR1294787.52916.1;size=17;tax=Bacteria;	ERR1294787	Other	21.6085	39.0922	525590	17	3.23446e-05	metagenome
ZMQR_201803_bins_22	O1	ERR1294787.52916.1;size=17;tax=Bacteria;	ERR1294787	Other	21.6085	39.0922	525590	17	3.23446e-05	metagenome
GCA_013152225.1	O2	SRR8512746.30822.1;size=2;tax=Bacteria;	SRR8512746	Sediment	41.3388	-71.8742	62142	2	3.21844e-05	sediment metagenome
JZ1_202101_bins_107 JZ2_202007_bins_101 JZ2_202101_bins_2	O1	SRR5975861.29001.1;size=2;tax=Bacteria;	SRR5975861	Soil	31.549	120.698	62233	2	3.21373e-05	soil metagenome
GCA_013152225.1	O2	SRR4938516.10962.1;size=2;tax=Bacteria;	SRR4938516	Plant-associated	38.32	-123.05	62422	2	3.204e-05	plant metagenome
GCA_015485525.1	O1	ERR1665267.177952.1;size=7;tax=Bacteria;	ERR1665267	Hydrothermal_system	-3.72812	151.68	219307	7	3.19187e-05	hydrothermal vent metagenome
JZ1_202101_bins_107 JZ2_202007_bins_101 JZ2_202101_bins_2	O1	SRR5025532.19135.1;size=2;tax=Bacteria;	SRR5025532	Soil	26.52	107.06	63071	2	3.17103e-05	soil metagenome
GCA_016783825.1	O4	SRR6171745.84659.1;size=3;tax=Bacteria;	SRR6171745	Sediment	29.0003	-87.5074	94831	3	3.16352e-05	marine sediment metagenome
GCA_011375275.1	O1	ERR1665222.270605.1;size=4;tax=Bacteria;ERR1665222.313226.1;size=13;tax=Bacteria;	ERR1665222	Hydrothermal_system	-3.8585	152.133	537648	17	3.16192e-05	hydrothermal vent metagenome
GCA_015490415.1	O1	ERR1665222.270605.1;size=4;tax=Bacteria;ERR1665222.313226.1;size=13;tax=Bacteria;	ERR1665222	Hydrothermal_system	-3.8585	152.133	537648	17	3.16192e-05	hydrothermal vent metagenome
GCA_015491795.1	O1	ERR1665222.270605.1;size=4;tax=Bacteria;ERR1665222.313226.1;size=13;tax=Bacteria;	ERR1665222	Hydrothermal_system	-3.8585	152.133	537648	17	3.16192e-05	hydrothermal vent metagenome
GCA_016783825.1	O4	SRR6171610.3401.1;size=6;tax=Bacteria;	SRR6171610	Sediment	28.9761	-87.8683	189830	6	3.16072e-05	marine sediment metagenome
GCA_003576975.1 GCA_008363195.1	O1	SRR5586945.54071.1;size=2;tax=Bacteria;	SRR5586945	Aquatic	45.4305	12.3527	63719	2	3.13878e-05	aquatic metagenome
GCA_014338045.1	O1	SRR5586945.54071.1;size=2;tax=Bacteria;	SRR5586945	Aquatic	45.4305	12.3527	63719	2	3.13878e-05	aquatic metagenome
JZ1_202101_bins_107 JZ2_202007_bins_101 JZ2_202101_bins_2	O1	SRR5188897.79146.1;size=2;tax=Bacteria;	SRR5188897	Aquatic	23.0858	38.8114	63743	2	3.1376e-05	marine metagenome
JZ1_202101_bins_107 JZ2_202007_bins_101 JZ2_202101_bins_2	O1	SRR8610374.18649.1;size=3;tax=Bacteria;	SRR8610374	Soil	36.92	-121.699	95715	3	3.1343e-05	soil metagenome
JZ1_202101_bins_107 JZ2_202007_bins_101 JZ2_202101_bins_2	O1	SRR5569399.28094.1;size=4;tax=Bacteria;	SRR5569399	Soil	23.1605	113.346	128034	4	3.12417e-05	soil metagenome
GCA_013152225.1	O2	SRR1286276.87539.1;size=3;tax=Bacteria;	SRR1286276	Sediment	36.88	99.66	96207	3	3.11828e-05	sediment metagenome
GCA_016783825.1	O4	SRR2032958.21139.1;size=2;tax=Bacteria;	SRR2032958	Soil	-4.44646	-37.7813	64139	2	3.11823e-05	soil metagenome
GCA_016926625.1	O4	SRR2032958.2143.1;size=2;tax=Bacteria;	SRR2032958	Soil	-4.44646	-37.7813	64139	2	3.11823e-05	soil metagenome
JZ1_202101_bins_107 JZ2_202007_bins_101 JZ2_202101_bins_2	O1	SRR5814931.14273.1;size=2;tax=Bacteria;	SRR5814931	Plant-associated	28.04	109.51	64651	2	3.09353e-05	rhizosphere metagenome
JZ1_202101_bins_107 JZ2_202007_bins_101 JZ2_202101_bins_2	O1	SRR5025516.12309.1;size=2;tax=Bacteria;	SRR5025516	Soil	26.52	107.06	64948	2	3.07939e-05	soil metagenome
GCA_013152225.1	O2	SRR6171609.107310.1;size=4;tax=Bacteria;	SRR6171609	Sediment	28.9761	-87.8683	130042	4	3.07593e-05	marine sediment metagenome
JZ1_202101_bins_107 JZ2_202007_bins_101 JZ2_202101_bins_2	O1	SRR7548160.58671.1;size=2;tax=Bacteria;	SRR7548160	Plant-associated	missing	missing	65064	2	3.0739e-05	plant metagenome
GCA_016783825.1	O4	SRR6173563.8123.1;size=3;tax=Bacteria;	SRR6173563	Sediment	28.9164	-87.6691	97952	3	3.06272e-05	marine sediment metagenome
GCA_016783825.1	O4	ERR2619108.78096.1;size=2;tax=Bacteria;	ERR2619108	Other	missing	missing	65346	2	3.06063e-05	enrichment culture
GCA_013152225.1	O2	SRR4938525.54456.1;size=3;tax=Bacteria;	SRR4938525	Plant-associated	38.32	-123.05	98125	3	3.05732e-05	plant metagenome
GCA_003576975.1 GCA_008363195.1	O1	ERR713015.21618.1;size=4;tax=Bacteria;	ERR713015	Aquatic	55.4215	10.3662	131471	4	3.0425e-05	wastewater metagenome
GCA_013359385.1	O1	ERR713015.21618.1;size=4;tax=Bacteria;	ERR713015	Aquatic	55.4215	10.3662	131471	4	3.0425e-05	wastewater metagenome
GCA_011375275.1	O1	ERR1665227.103560.1;size=2;tax=Bacteria;	ERR1665227	Hydrothermal_system	-3.72807	151.669	65997	2	3.03044e-05	hydrothermal vent metagenome
GCA_015485525.1	O1	ERR1665227.103560.1;size=2;tax=Bacteria;	ERR1665227	Hydrothermal_system	-3.72807	151.669	65997	2	3.03044e-05	hydrothermal vent metagenome
GCA_015490415.1	O1	ERR1665227.103560.1;size=2;tax=Bacteria;	ERR1665227	Hydrothermal_system	-3.72807	151.669	65997	2	3.03044e-05	hydrothermal vent metagenome
GCA_015491795.1	O1	ERR1665227.103560.1;size=2;tax=Bacteria;	ERR1665227	Hydrothermal_system	-3.72807	151.669	65997	2	3.03044e-05	hydrothermal vent metagenome
GCA_016783825.1	O4	SRR6171800.3995.1;size=5;tax=Bacteria;	SRR6171800	Sediment	29.4745	-86.9587	165334	5	3.02418e-05	marine sediment metagenome
GCA_016783825.1	O4	SRR1824398.21429.1;size=2;tax=Bacteria;	SRR1824398	Aquatic	44.6676	-125.101	66227	2	3.01992e-05	marine metagenome
GCA_016783825.1	O4	SRR6171821.15901.1;size=4;tax=Bacteria;	SRR6171821	Sediment	28.9401	-87.5824	132524	4	3.01832e-05	marine sediment metagenome
GCA_016783825.1	O4	SRR6173745.122707.1;size=4;tax=Bacteria;	SRR6173745	Sediment	29.1228	-87.8677	134237	4	2.9798e-05	marine sediment metagenome
GCA_016783825.1	O4	SRR5465782.73714.1;size=2;tax=Bacteria;	SRR5465782	Aquatic	38.167	48.612	67176	2	2.97725e-05	marine metagenome
JZ1_202101_bins_107 JZ2_202007_bins_101 JZ2_202101_bins_2	O1	SRR3066886.68557.1;size=2;tax=Bacteria;	SRR3066886	Soil	10.46	61.1	67496	2	2.96314e-05	soil metagenome
GCA_003576975.1 GCA_008363195.1	O1	ERR2740178.51587.1;size=2;tax=Bacteria;	ERR2740178	Animal-associated	missing	missing	67788	2	2.95037e-05	milk metagenome
JZ1_202101_bins_37 JZ2_201808_bins_10 JZ2_201901_bins_130 JZ2_201907_bins_186 JZ2_201912_bins_68 JZ2_202007_bins_144 JZ2_202101_bins_52	O1	ERR2740178.51587.1;size=2;tax=Bacteria;	ERR2740178	Animal-associated	missing	missing	67788	2	2.95037e-05	milk metagenome
ZMQR_201803_bins_22	O1	ERR2740178.51587.1;size=2;tax=Bacteria;	ERR2740178	Animal-associated	missing	missing	67788	2	2.95037e-05	milk metagenome
JZ1_202101_bins_107 JZ2_202007_bins_101 JZ2_202101_bins_2	O1	SRR5025512.16996.1;size=2;tax=Bacteria;	SRR5025512	Soil	26.52	107.06	69003	2	2.89842e-05	soil metagenome
JZ4_201709_bins_45 JZ4_201803_bins_110 JZ4_201808_bins_140	O1	ERR440256.66944.1;size=5;tax=Bacteria;	ERR440256	Other	missing	missing	172545	5	2.89779e-05	metagenome
JZ1_202101_bins_107 JZ2_202007_bins_101 JZ2_202101_bins_2	O1	SRR5155584.35336.1;size=2;tax=Bacteria;	SRR5155584	Soil	27.01	112.79	69358	2	2.88359e-05	soil metagenome
GCA_003576975.1 GCA_008363195.1	O1	SRR7080731.29345.1;size=2;tax=Bacteria;	SRR7080731	Other	36.6737	117.063	69467	2	2.87906e-05	metagenome
GCA_014338045.1	O1	SRR7080731.29345.1;size=2;tax=Bacteria;	SRR7080731	Other	36.6737	117.063	69467	2	2.87906e-05	metagenome
JZ1_202101_bins_37 JZ2_201808_bins_10 JZ2_201901_bins_130 JZ2_201907_bins_186 JZ2_201912_bins_68 JZ2_202007_bins_144 JZ2_202101_bins_52	O1	SRR7080731.29345.1;size=2;tax=Bacteria;	SRR7080731	Other	36.6737	117.063	69467	2	2.87906e-05	metagenome
ZMQR_201803_bins_22	O1	SRR7080731.29345.1;size=2;tax=Bacteria;	SRR7080731	Other	36.6737	117.063	69467	2	2.87906e-05	metagenome
GCA_013152225.1	O2	SRR1786031.74645.1;size=22;tax=Bacteria;	SRR1786031	Hydrothermal_system	9.55	-13.18	767805	22	2.86531e-05	hydrothermal vent metagenome
JZ1_202101_bins_107 JZ2_202007_bins_101 JZ2_202101_bins_2	O1	SRR8707263.20145.1;size=2;tax=Bacteria;	SRR8707263	Soil	36.67	117.05	70078	2	2.85396e-05	soil metagenome
GCA_013152225.1	O2	SRR6172245.86663.1;size=2;tax=Bacteria;	SRR6172245	Sediment	29.2558	-87.7324	70301	2	2.84491e-05	marine sediment metagenome
GCA_016783825.1	O4	SRR6173547.106379.1;size=3;tax=Bacteria;	SRR6173547	Sediment	29.1227	-87.2662	105825	3	2.83487e-05	marine sediment metagenome
GCA_003576975.1 GCA_008363195.1	O1	SRR5277497.276985.1;size=18;tax=Bacteria;	SRR5277497	Soil	missing	missing	636959	18	2.82593e-05	soil metagenome
GCA_014338045.1	O1	SRR5277497.276985.1;size=18;tax=Bacteria;	SRR5277497	Soil	missing	missing	636959	18	2.82593e-05	soil metagenome
JZ1_202101_bins_37 JZ2_201808_bins_10 JZ2_201901_bins_130 JZ2_201907_bins_186 JZ2_201912_bins_68 JZ2_202007_bins_144 JZ2_202101_bins_52	O1	SRR5277497.276985.1;size=18;tax=Bacteria;	SRR5277497	Soil	missing	missing	636959	18	2.82593e-05	soil metagenome
GCA_016783825.1	O4	SRR8361510.49639.1;size=4;tax=Bacteria;	SRR8361510	Plant-associated	25.7372	-80.168	142252	4	2.81191e-05	plant metagenome
GCA_016783825.1	O4	SRR6171798.23180.1;size=3;tax=Bacteria;	SRR6171798	Sediment	28.9401	-87.5824	106879	3	2.80691e-05	marine sediment metagenome
JZ1_202101_bins_107 JZ2_202007_bins_101 JZ2_202101_bins_2	O1	SRR5500619.21493.1;size=3;tax=Bacteria;	SRR5500619	Soil	28.7958	112.343	107092	3	2.80133e-05	soil metagenome
JZ1_202101_bins_107 JZ2_202007_bins_101 JZ2_202101_bins_2	O1	SRR4289685.15371.1;size=2;tax=Bacteria;	SRR4289685	Soil	43.3787	-80.3563	71990	2	2.77816e-05	soil metagenome
GCA_016783825.1	O4	SRR6173759.1622.1;size=3;tax=Bacteria;	SRR6173759	Sediment	28.9164	-87.6691	108193	3	2.77282e-05	marine sediment metagenome
GCA_011375275.1	O1	ERR1665263.77448.1;size=2;tax=Bacteria;	ERR1665263	Hydrothermal_system	-3.72065	151.675	72139	2	2.77243e-05	hydrothermal vent metagenome
GCA_015485525.1	O1	ERR1665263.77448.1;size=2;tax=Bacteria;	ERR1665263	Hydrothermal_system	-3.72065	151.675	72139	2	2.77243e-05	hydrothermal vent metagenome
GCA_015490415.1	O1	ERR1665263.77448.1;size=2;tax=Bacteria;	ERR1665263	Hydrothermal_system	-3.72065	151.675	72139	2	2.77243e-05	hydrothermal vent metagenome
GCA_015491795.1	O1	ERR1665263.77448.1;size=2;tax=Bacteria;	ERR1665263	Hydrothermal_system	-3.72065	151.675	72139	2	2.77243e-05	hydrothermal vent metagenome
JZ1_202101_bins_107 JZ2_202007_bins_101 JZ2_202101_bins_2	O1	SRR5025584.7865.1;size=2;tax=Bacteria;	SRR5025584	Soil	26.52	107.06	72229	2	2.76897e-05	soil metagenome
JZ1_202101_bins_107 JZ2_202007_bins_101 JZ2_202101_bins_2	O1	SRR5025513.27336.1;size=2;tax=Bacteria;	SRR5025513	Soil	26.52	107.06	72474	2	2.75961e-05	soil metagenome
GCA_003576975.1 GCA_008363195.1	O1	ERR1294806.15045.1;size=15;tax=Bacteria;	ERR1294806	Other	21.6085	39.0922	543750	15	2.75862e-05	metagenome
GCA_014338045.1	O1	ERR1294806.15045.1;size=15;tax=Bacteria;	ERR1294806	Other	21.6085	39.0922	543750	15	2.75862e-05	metagenome
JZ1_202101_bins_37 JZ2_201808_bins_10 JZ2_201901_bins_130 JZ2_201907_bins_186 JZ2_201912_bins_68 JZ2_202007_bins_144 JZ2_202101_bins_52	O1	ERR1294806.15045.1;size=15;tax=Bacteria;	ERR1294806	Other	21.6085	39.0922	543750	15	2.75862e-05	metagenome
ZMQR_201803_bins_22	O1	ERR1294806.15045.1;size=15;tax=Bacteria;	ERR1294806	Other	21.6085	39.0922	543750	15	2.75862e-05	metagenome
GCA_016783825.1	O4	SRR8361504.23307.1;size=4;tax=Bacteria;	SRR8361504	Plant-associated	25.7362	-80.1672	145489	4	2.74935e-05	plant metagenome
GCA_013152225.1	O2	SRR1980872.18260.1;size=2;tax=Bacteria;	SRR1980872	Aquatic	13.85	-116.63	73532	2	2.7199e-05	seawater metagenome
GCA_016783825.1	O4	SRR6171843.114606.1;size=3;tax=Bacteria;	SRR6171843	Sediment	29.2558	-87.7324	110744	3	2.70895e-05	marine sediment metagenome
GCA_013152225.1	O2	DRR061172.28536.1;size=2;tax=Bacteria;	DRR061172	Sediment	38.25	141.14	73848	2	2.70827e-05	sediment metagenome
GCA_003576975.1 GCA_008363195.1	O1	SRR5500628.64155.2;size=2;tax=Bacteria;	SRR5500628	Soil	31.2725	113.592	74731	2	2.67627e-05	soil metagenome
JZ1_202101_bins_37 JZ2_201808_bins_10 JZ2_201901_bins_130 JZ2_201907_bins_186 JZ2_201912_bins_68 JZ2_202007_bins_144 JZ2_202101_bins_52	O1	SRR5500628.64155.2;size=2;tax=Bacteria;	SRR5500628	Soil	31.2725	113.592	74731	2	2.67627e-05	soil metagenome
ZMQR_201803_bins_22	O1	SRR5500628.64155.2;size=2;tax=Bacteria;	SRR5500628	Soil	31.2725	113.592	74731	2	2.67627e-05	soil metagenome
GCA_016783825.1	O4	SRR6172249.50635.1;size=2;tax=Bacteria;	SRR6172249	Sediment	29.1228	-87.8677	75508	2	2.64873e-05	marine sediment metagenome
GCA_013152225.1	O2	SRR4938539.2043.1;size=2;tax=Bacteria;	SRR4938539	Plant-associated	38.32	-123.05	75956	2	2.6331e-05	plant metagenome
JZ1_202101_bins_107 JZ2_202007_bins_101 JZ2_202101_bins_2	O1	SRR6050221.2274.1;size=2;tax=Bacteria;	SRR6050221	Other	missing	missing	76042	2	2.63013e-05	Arthrobacter
GCA_016783825.1	O4	SRR6171991.8404.1;size=4;tax=Bacteria;	SRR6171991	Sediment	29.1228	-87.8677	153125	4	2.61224e-05	marine sediment metagenome
GCA_003576975.1 GCA_008363195.1	O1	SRR5559349.281687.1;size=15;tax=Bacteria;	SRR5559349	Soil	missing	missing	575740	15	2.60534e-05	soil metagenome
GCA_016783825.1	O4	SRR1824388.56524.1;size=2;tax=Bacteria;	SRR1824388	Aquatic	44.5682	-125.153	77220	2	2.59e-05	marine metagenome
GCA_016783825.1	O4	SRR6173774.12271.1;size=2;tax=Bacteria;	SRR6173774	Sediment	29.1228	-87.8677	78948	2	2.53331e-05	marine sediment metagenome
JZ1_202101_bins_107 JZ2_202007_bins_101 JZ2_202101_bins_2	O1	SRR6834540.48293.1;size=2;tax=Bacteria;	SRR6834540	Plant-associated	40.8	111.67	79125	2	2.52765e-05	rhizosphere metagenome
GCA_013152225.1	O2	SRR6172253.54612.1;size=2;tax=Bacteria;	SRR6172253	Sediment	29.1228	-87.8677	79468	2	2.51674e-05	marine sediment metagenome
GCA_016783825.1	O4	SRR6173704.98925.1;size=2;tax=Bacteria;	SRR6173704	Sediment	29.043	-87.2824	79905	2	2.50297e-05	marine sediment metagenome
GCA_016783825.1	O4	ERR2619106.182841.1;size=4;tax=Bacteria;	ERR2619106	Other	missing	missing	160228	4	2.49644e-05	enrichment culture
GCA_013152225.1	O2	SRR1980857.79142.1;size=4;tax=Bacteria;	SRR1980857	Aquatic	13.96	-116.57	160359	4	2.4944e-05	seawater metagenome
GCA_016783825.1	O4	SRR1649670.36202.1;size=3;tax=Bacteria;	SRR1649670	Sediment	37.8629	-122.313	120584	3	2.48789e-05	marine sediment metagenome
JZ1_202101_bins_107 JZ2_202007_bins_101 JZ2_202101_bins_2	O1	SRR4244438.494645.1;size=11;tax=Bacteria;	SRR4244438	Animal-associated	missing	missing	442843	11	2.48395e-05	gut metagenome
GCA_013152225.1	O2	SRR1824364.12776.1;size=2;tax=Bacteria;	SRR1824364	Aquatic	44.6695	-125.098	80894	2	2.47237e-05	marine metagenome
GCA_016783825.1	O4	SRR2000237.77974.1;size=2;tax=Bacteria;	SRR2000237	Sediment	48.6909	3.9569	80952	2	2.4706e-05	marine sediment metagenome
GCA_016926625.1	O4	SRR8549910.296467.1;size=5;tax=Bacteria;SRR8549910.314710.1;size=5;tax=Bacteria;	SRR8549910	Sediment	missing	missing	404823	10	2.47022e-05	freshwater sediment metagenome
GCA_013152225.1	O2	SRR1557173.96269.1;size=2;tax=Bacteria;	SRR1557173	Sediment	31	122	81273	2	2.46084e-05	marine sediment metagenome
GCA_016783825.1	O4	SRR6173697.27080.1;size=2;tax=Bacteria;	SRR6173697	Sediment	29.043	-87.2824	81380	2	2.45761e-05	marine sediment metagenome
GCA_016783825.1	O4	SRR6171845.99278.1;size=3;tax=Bacteria;	SRR6171845	Sediment	28.9401	-87.5824	122351	3	2.45196e-05	marine sediment metagenome
GCA_013152225.1	O2	SRR4938529.71558.1;size=2;tax=Bacteria;	SRR4938529	Plant-associated	38.32	-123.05	81714	2	2.44756e-05	plant metagenome
GCA_016783825.1	O4	SRR7077898.145196.1;size=3;tax=Bacteria;	SRR7077898	Animal-associated	27.32	-82.53	122970	3	2.43962e-05	fish metagenome
GCA_013152225.1	O2	SRR4938480.57593.1;size=2;tax=Bacteria;	SRR4938480	Plant-associated	38.32	-123.05	82082	2	2.43659e-05	plant metagenome
GCA_013152225.1	O2	SRR6432735.47520.1;size=10;tax=Bacteria;	SRR6432735	Aquatic	-20.526	-70.712	411392	10	2.43077e-05	marine metagenome
GCA_013152225.1	O2	SRR4938502.5116.1;size=2;tax=Bacteria;	SRR4938502	Plant-associated	38.32	-123.05	82655	2	2.4197e-05	plant metagenome
GCA_015485525.1	O1	ERR1665222.313226.1;size=13;tax=Bacteria;	ERR1665222	Hydrothermal_system	-3.8585	152.133	537648	13	2.41794e-05	hydrothermal vent metagenome
GCA_013152225.1	O2	SRR1786043.59549.1;size=11;tax=Bacteria;	SRR1786043	Hydrothermal_system	4.8058	-12.3742	456575	11	2.40924e-05	hydrothermal vent metagenome
GCA_016783825.1	O4	SRR6173657.109717.1;size=4;tax=Bacteria;	SRR6173657	Sediment	28.99	-88.0455	166188	4	2.40691e-05	marine sediment metagenome
GCA_016783825.1	O4	SRR5809640.234960.1;size=7;tax=Bacteria;	SRR5809640	Aquatic	48.35	-123.3	296094	7	2.36411e-05	marine metagenome
GCA_016783825.1	O4	SRR5465780.21225.1;size=2;tax=Bacteria;	SRR5465780	Aquatic	38.319	47.965	85608	2	2.33623e-05	marine metagenome
GCA_016783825.1	O4	SRR1649643.182920.1;size=4;tax=Bacteria;	SRR1649643	Sediment	37.8629	-122.313	171276	4	2.33541e-05	marine sediment metagenome
GCA_016783825.1	O4	SRR6173686.37148.1;size=4;tax=Bacteria;	SRR6173686	Sediment	29.2976	-86.9968	171692	4	2.32975e-05	marine sediment metagenome
GCA_013152225.1	O2	SRR1786037.11310.1;size=18;tax=Bacteria;	SRR1786037	Hydrothermal_system	9.55	-13.18	772740	18	2.32937e-05	hydrothermal vent metagenome
JZ1_202101_bins_107 JZ2_202007_bins_101 JZ2_202101_bins_2	O1	SRR5500615.211538.1;size=7;tax=Bacteria;	SRR5500615	Soil	29.95	113.823	302099	7	2.31712e-05	soil metagenome
GCA_013152225.1	O2	SRR6172093.34557.1;size=2;tax=Bacteria;	SRR6172093	Sediment	29.2558	-87.7324	86964	2	2.2998e-05	marine sediment metagenome
JZ1_202101_bins_107 JZ2_202007_bins_101 JZ2_202101_bins_2	O1	SRR5908983.118165.1;size=2;tax=Bacteria;	SRR5908983	Other	missing	missing	87575	2	2.28376e-05	Proteobacteria
GCA_016783825.1	O4	DRR098835.50055.1;size=2;tax=Bacteria;	DRR098835	Sediment	39.15	142.13	87973	2	2.27342e-05	marine sediment metagenome
GCA_013152225.1	O2	SRR6172092.59961.1;size=2;tax=Bacteria;	SRR6172092	Sediment	29.2558	-87.7324	87997	2	2.2728e-05	marine sediment metagenome
GCA_016783825.1	O4	SRR5809665.112600.1;size=5;tax=Bacteria;	SRR5809665	Aquatic	48.35	-123.3	221265	5	2.25973e-05	marine metagenome
GCA_013152225.1	O2	SRR8361496.81323.1;size=2;tax=Bacteria;	SRR8361496	Plant-associated	25.7433	-80.174	88704	2	2.25469e-05	plant metagenome
JZ2_201705_bins_85	O3	ERR3346730.2312.1;size=2;tax=Bacteria;	ERR3346730	Hydrothermal_system	33.2236	78.3286	89028	2	2.24648e-05	hot springs metagenome
GCA_011375275.1	O1	ERR1665230.277647.1;size=1;tax=Bacteria;ERR1665230.119757.1;size=7;tax=Bacteria;	ERR1665230	Hydrothermal_system	-3.72887	151.672	357275	8	2.23917e-05	hydrothermal vent metagenome
GCA_015490415.1	O1	ERR1665230.277647.1;size=1;tax=Bacteria;ERR1665230.119757.1;size=7;tax=Bacteria;	ERR1665230	Hydrothermal_system	-3.72887	151.672	357275	8	2.23917e-05	hydrothermal vent metagenome
GCA_015491795.1	O1	ERR1665230.277647.1;size=1;tax=Bacteria;ERR1665230.119757.1;size=7;tax=Bacteria;	ERR1665230	Hydrothermal_system	-3.72887	151.672	357275	8	2.23917e-05	hydrothermal vent metagenome
GCA_016783825.1	O4	SRR6173733.97837.1;size=2;tax=Bacteria;	SRR6173733	Sediment	29.1227	-87.2662	89349	2	2.23841e-05	marine sediment metagenome
GCA_016783825.1	O4	SRR3735220.348140.1;size=8;tax=Bacteria;	SRR3735220	Aquatic	10.617	-65.167	357958	8	2.2349e-05	marine metagenome
JZ1_202101_bins_107 JZ2_202007_bins_101 JZ2_202101_bins_2	O1	SRR6161151.32839.1;size=4;tax=Bacteria;	SRR6161151	Plant-associated	35.84	-83.96	183875	4	2.17539e-05	plant metagenome
GCA_016783825.1	O4	SRR6172285.48958.1;size=2;tax=Bacteria;	SRR6172285	Sediment	29.1228	-87.8677	92016	2	2.17354e-05	marine sediment metagenome
JZ1_202101_bins_107 JZ2_202007_bins_101 JZ2_202101_bins_2	O1	DRR014787.46939.2;size=20;tax=Bacteria;	DRR014787	Soil	missing	missing	925801	20	2.16029e-05	soil metagenome
GCA_016783825.1	O4	SRR6173552.159607.1;size=4;tax=Bacteria;	SRR6173552	Sediment	29.1227	-87.2662	185455	4	2.15686e-05	marine sediment metagenome
JZ1_202101_bins_107 JZ2_202007_bins_101 JZ2_202101_bins_2	O1	SRR3113155.10013.1;size=2;tax=Bacteria;	SRR3113155	Aquatic	missing	missing	93596	2	2.13684e-05	aquatic metagenome
GCA_016783825.1	O4	SRR1623108.35579.1;size=2;tax=Bacteria;	SRR1623108	Sediment	32.5576	-80.4365	93756	2	2.1332e-05	marine sediment metagenome
JZ1_202101_bins_107 JZ2_202007_bins_101 JZ2_202101_bins_2	O1	SRR3708712.1040936.1;size=59;tax=Bacteria;	SRR3708712	Aquatic	39.5297	-107.771	2784090	59	2.11918e-05	freshwater metagenome
GCA_016783825.1	O4	SRR1819740.33809.1;size=2;tax=Bacteria;	SRR1819740	Aquatic	21.43	-157.79	94696	2	2.11202e-05	seawater metagenome
GCA_013152225.1	O2	SRR1786040.45035.1;size=29;tax=Bacteria;	SRR1786040	Hydrothermal_system	9.55	-13.18	1373626	29	2.1112e-05	hydrothermal vent metagenome
GCA_011375275.1	O1	ERR1665255.147788.1;size=3;tax=Bacteria;	ERR1665255	Hydrothermal_system	-3.7994	152.101	142280	3	2.10852e-05	hydrothermal vent metagenome
GCA_015485525.1	O1	ERR1665255.147788.1;size=3;tax=Bacteria;	ERR1665255	Hydrothermal_system	-3.7994	152.101	142280	3	2.10852e-05	hydrothermal vent metagenome
GCA_015485555.1	O1	ERR1665255.95020.1;size=3;tax=Bacteria;	ERR1665255	Hydrothermal_system	-3.7994	152.101	142280	3	2.10852e-05	hydrothermal vent metagenome
GCA_015490415.1	O1	ERR1665255.147788.1;size=3;tax=Bacteria;	ERR1665255	Hydrothermal_system	-3.7994	152.101	142280	3	2.10852e-05	hydrothermal vent metagenome
GCA_015491795.1	O1	ERR1665255.147788.1;size=3;tax=Bacteria;	ERR1665255	Hydrothermal_system	-3.7994	152.101	142280	3	2.10852e-05	hydrothermal vent metagenome
GCA_016783825.1	O4	SRR3735223.38233.1;size=9;tax=Bacteria;	SRR3735223	Aquatic	10.617	-65.167	435595	9	2.06614e-05	marine metagenome
GCA_013152225.1	O2	SRR8361504.21101.1;size=3;tax=Bacteria;	SRR8361504	Plant-associated	25.7362	-80.1672	145489	3	2.06201e-05	plant metagenome
GCA_016783825.1	O4	SRR6173549.14066.1;size=3;tax=Bacteria;	SRR6173549	Sediment	29.1227	-87.2662	145775	3	2.05797e-05	marine sediment metagenome
GCA_011375275.1	O1	ERR1665276.347338.1;size=2;tax=Bacteria;ERR1665276.221495.1;size=3;tax=Bacteria;	ERR1665276	Hydrothermal_system	-3.72683	151.672	244669	5	2.04358e-05	hydrothermal vent metagenome
GCA_015490415.1	O1	ERR1665276.347338.1;size=2;tax=Bacteria;ERR1665276.221495.1;size=3;tax=Bacteria;	ERR1665276	Hydrothermal_system	-3.72683	151.672	244669	5	2.04358e-05	hydrothermal vent metagenome
GCA_015491795.1	O1	ERR1665276.347338.1;size=2;tax=Bacteria;ERR1665276.221495.1;size=3;tax=Bacteria;	ERR1665276	Hydrothermal_system	-3.72683	151.672	244669	5	2.04358e-05	hydrothermal vent metagenome
GCA_013152225.1	O2	ERR1665276.6944.1;size=5;tax=Bacteria;	ERR1665276	Hydrothermal_system	-3.72683	151.672	244669	5	2.04358e-05	hydrothermal vent metagenome
GCA_016783825.1	O4	SRR1786041.113954.1;size=12;tax=Bacteria;	SRR1786041	Hydrothermal_system	4.8058	-12.3742	587262	12	2.04338e-05	hydrothermal vent metagenome
GCA_016783825.1	O4	SRR6171834.3991.1;size=2;tax=Bacteria;	SRR6171834	Sediment	29.2558	-87.7324	98107	2	2.03859e-05	marine sediment metagenome
GCA_003576975.1 GCA_008363195.1	O1	ERR1474629.30744.1;size=10;tax=Bacteria;	ERR1474629	Other	22.3103	39.1041	493256	10	2.02734e-05	metagenome
JZ1_202101_bins_37 JZ2_201808_bins_10 JZ2_201901_bins_130 JZ2_201907_bins_186 JZ2_201912_bins_68 JZ2_202007_bins_144 JZ2_202101_bins_52	O1	ERR1474629.30744.1;size=10;tax=Bacteria;	ERR1474629	Other	22.3103	39.1041	493256	10	2.02734e-05	metagenome
ZMQR_201803_bins_22	O1	ERR1474629.30744.1;size=10;tax=Bacteria;	ERR1474629	Other	22.3103	39.1041	493256	10	2.02734e-05	metagenome
GCA_003576975.1 GCA_008363195.1	O1	DRR072515.114197.1;size=2;tax=Bacteria;	DRR072515	Other	39.88	-88.93	98726	2	2.02581e-05	sludge metagenome
GCA_014338045.1	O1	DRR072515.114197.1;size=2;tax=Bacteria;	DRR072515	Other	39.88	-88.93	98726	2	2.02581e-05	sludge metagenome
JZ1_202101_bins_37 JZ2_201808_bins_10 JZ2_201901_bins_130 JZ2_201907_bins_186 JZ2_201912_bins_68 JZ2_202007_bins_144 JZ2_202101_bins_52	O1	DRR072515.114197.1;size=2;tax=Bacteria;	DRR072515	Other	39.88	-88.93	98726	2	2.02581e-05	sludge metagenome
ZMQR_201803_bins_22	O1	DRR072515.114197.1;size=2;tax=Bacteria;	DRR072515	Other	39.88	-88.93	98726	2	2.02581e-05	sludge metagenome
GCA_016783825.1	O4	SRR6171602.115415.1;size=2;tax=Bacteria;	SRR6171602	Sediment	29.2558	-87.7324	98780	2	2.0247e-05	marine sediment metagenome
JZ1_202101_bins_107 JZ2_202007_bins_101 JZ2_202101_bins_2	O1	SRR3485921.2547.1;size=3;tax=Bacteria;	SRR3485921	Aquatic	29.2706	-89.2944	148414	3	2.02137e-05	freshwater metagenome
JZ1_202101_bins_107 JZ2_202007_bins_101 JZ2_202101_bins_2	O1	SRR3456412.85425.1;size=3;tax=Bacteria;	SRR3456412	Soil	-35.881	149.008	149908	3	2.00123e-05	soil metagenome
GCA_013152225.1	O2	SRR4938526.161422.1;size=3;tax=Bacteria;	SRR4938526	Plant-associated	38.32	-123.05	150088	3	1.99883e-05	plant metagenome
GCA_016783825.1	O4	SRR6173518.7805.1;size=2;tax=Bacteria;	SRR6173518	Sediment	28.9164	-87.6691	100341	2	1.9932e-05	marine sediment metagenome
GCA_016783825.1	O4	SRR3735205.141264.1;size=7;tax=Bacteria;	SRR3735205	Aquatic	10.617	-65.167	353597	7	1.97965e-05	marine metagenome
GCA_003576975.1 GCA_008363195.1	O1	SRR5685106.71239.1;size=2;tax=Bacteria;	SRR5685106	Soil	36.2913	126.933	101261	2	1.97509e-05	soil metagenome
GCA_014338045.1	O1	SRR5685106.71239.1;size=2;tax=Bacteria;	SRR5685106	Soil	36.2913	126.933	101261	2	1.97509e-05	soil metagenome
JZ1_202101_bins_37 JZ2_201808_bins_10 JZ2_201901_bins_130 JZ2_201907_bins_186 JZ2_201912_bins_68 JZ2_202007_bins_144 JZ2_202101_bins_52	O1	SRR5685106.71239.1;size=2;tax=Bacteria;	SRR5685106	Soil	36.2913	126.933	101261	2	1.97509e-05	soil metagenome
GCA_016783825.1	O4	SRR1623140.57024.1;size=2;tax=Bacteria;	SRR1623140	Sediment	32.5576	-80.4365	101556	2	1.96936e-05	marine sediment metagenome
JZ1_202101_bins_107 JZ2_202007_bins_101 JZ2_202101_bins_2	O1	SRR8745700.101045.1;size=2;tax=Bacteria;	SRR8745700	Aquatic	38.9232	-106.951	101827	2	1.96412e-05	riverine metagenome
JZ1_202101_bins_107 JZ2_202007_bins_101 JZ2_202101_bins_2	O1	ERR1742560.32345.1;size=2;tax=Bacteria;	ERR1742560	Aquatic	-6.8533	37.6761	101836	2	1.96394e-05	freshwater metagenome
GCA_015485525.1	O1	ERR1665230.119757.1;size=7;tax=Bacteria;	ERR1665230	Hydrothermal_system	-3.72887	151.672	357275	7	1.95928e-05	hydrothermal vent metagenome
GCA_003576975.1 GCA_008363195.1	O1	SRR3944940.49706.1;size=1;tax=Bacteria;SRR3944940.8753.1;size=1;tax=Bacteria;	SRR3944940	Aquatic	29.67	113.32	102423	2	1.95269e-05	freshwater metagenome
GCA_016783825.1	O4	SRR6173739.161913.1;size=4;tax=Bacteria;	SRR6173739	Sediment	29.1227	-87.2662	205326	4	1.94812e-05	marine sediment metagenome
JZ1_202101_bins_107 JZ2_202007_bins_101 JZ2_202101_bins_2	O1	SRR1170933.506995.1;size=15;tax=Bacteria;	SRR1170933	Soil	-20.5936	-42.1539	782413	15	1.91715e-05	soil metagenome
GCA_013152225.1	O2	DRR061178.86359.1;size=2;tax=Bacteria;	DRR061178	Sediment	38.25	141.14	105243	2	1.90036e-05	sediment metagenome
GCA_016783825.1	O4	SRR8361497.55805.1;size=3;tax=Bacteria;	SRR8361497	Plant-associated	25.7362	-80.1672	158805	3	1.88911e-05	plant metagenome
GCA_003576975.1 GCA_008363195.1	O1	SRR7239900.116265.1;size=5;tax=Bacteria;	SRR7239900	Soil	36.47	115.14	265301	5	1.88465e-05	soil metagenome
GCA_003576975.1 GCA_008363195.1	O1	SRR8271891.176221.1;size=3;tax=Bacteria;	SRR8271891	Aquatic	missing	missing	161261	3	1.86034e-05	wastewater metagenome
GCA_014338045.1	O1	SRR8271891.176221.1;size=3;tax=Bacteria;	SRR8271891	Aquatic	missing	missing	161261	3	1.86034e-05	wastewater metagenome
GCA_003576975.1 GCA_008363195.1	O1	ERR1942567.120900.1;size=2;tax=Bacteria;	ERR1942567	Sediment	-12.35	130.9	108169	2	1.84896e-05	sediment metagenome
GCA_016783825.1	O4	SRR1649627.88451.1;size=4;tax=Bacteria;	SRR1649627	Sediment	37.8629	-122.313	218131	4	1.83376e-05	marine sediment metagenome
GCA_016783825.1	O4	SRR6171664.33981.1;size=2;tax=Bacteria;	SRR6171664	Sediment	29.0003	-87.5074	110855	2	1.80416e-05	marine sediment metagenome
GCA_016783825.1	O4	SRR1649660.25922.1;size=2;tax=Bacteria;	SRR1649660	Sediment	37.8629	-122.313	112939	2	1.77087e-05	marine sediment metagenome
GCA_016783825.1	O4	SRR6173588.6474.1;size=3;tax=Bacteria;	SRR6173588	Sediment	29.1227	-87.2662	169423	3	1.77072e-05	marine sediment metagenome
GCA_016783825.1	O4	SRR6171634.66299.1;size=3;tax=Bacteria;	SRR6171634	Sediment	29.2558	-87.7324	169430	3	1.77064e-05	marine sediment metagenome
GCA_016783825.1	O4	SRR6506049.139229.1;size=3;tax=Bacteria;	SRR6506049	Aquatic	57.4332	16.659	170361	3	1.76097e-05	aquatic metagenome
GCA_016783825.1	O4	SRR6173567.100864.1;size=2;tax=Bacteria;	SRR6173567	Sediment	28.9164	-87.6691	113850	2	1.7567e-05	marine sediment metagenome
GCA_016783825.1	O4	SRR6171830.26971.1;size=2;tax=Bacteria;	SRR6171830	Sediment	29.0003	-87.5074	114628	2	1.74477e-05	marine sediment metagenome
GCA_013152225.1	O2	ERR2619135.46242.1;size=2;tax=Bacteria;	ERR2619135	Other	missing	missing	114794	2	1.74225e-05	enrichment culture
GCA_013152225.1	O2	SRR6432738.247457.1;size=6;tax=Bacteria;	SRR6432738	Aquatic	-20.526	-70.712	344841	6	1.73993e-05	marine metagenome
GCA_016783825.1	O4	SRR3735217.418293.1;size=6;tax=Bacteria;	SRR3735217	Aquatic	10.617	-65.167	347868	6	1.72479e-05	marine metagenome
GCA_013152225.1	O2	SRR1583218.184406.1;size=5;tax=Bacteria;	SRR1583218	Sediment	39.9903	51.5008	290262	5	1.72258e-05	marine sediment metagenome
GCA_016783825.1	O4	DRR046880.35692.1;size=3;tax=Bacteria;	DRR046880	Sediment	30.7808	130.28	174812	3	1.71613e-05	sediment metagenome
JZ1_202101_bins_107 JZ2_202007_bins_101 JZ2_202101_bins_2	O1	SRR5569395.34023.1;size=2;tax=Bacteria;	SRR5569395	Soil	23.1605	113.345	116769	2	1.71278e-05	soil metagenome
GCA_016783825.1	O4	SRR6173763.67220.1;size=2;tax=Bacteria;	SRR6173763	Sediment	28.9164	-87.6691	117385	2	1.7038e-05	marine sediment metagenome
GCA_016783825.1	O4	SRR1583213.136094.1;size=5;tax=Bacteria;	SRR1583213	Sediment	39.7456	50.4806	298332	5	1.67599e-05	marine sediment metagenome
GCA_013152225.1	O2	SRR1583216.3677.1;size=9;tax=Bacteria;	SRR1583216	Sediment	39.9903	51.5008	538008	9	1.67284e-05	marine sediment metagenome
GCA_016783825.1	O4	SRR6829112.73845.1;size=3;tax=Bacteria;	SRR6829112	Aquatic	57.25	16.4	179495	3	1.67136e-05	aquatic metagenome
GCA_014338045.1	O1	ERR1797591.1754066.1;size=14;tax=Bacteria;	ERR1797591	Animal-associated	missing	missing	119685	2	1.67105e-05	Homo sapiens
GCA_013152225.1	O2	SRR1980856.149373.1;size=3;tax=Bacteria;	SRR1980856	Aquatic	13.96	-116.57	181055	3	1.65696e-05	seawater metagenome
GCA_016783825.1	O4	SRR6173690.29511.1;size=3;tax=Bacteria;	SRR6173690	Sediment	28.99	-88.0455	181346	3	1.6543e-05	marine sediment metagenome
JZ4_201709_bins_45 JZ4_201803_bins_110 JZ4_201808_bins_140	O1	SRR8549912.153610.1;size=8;tax=Bacteria;	SRR8549912	Sediment	missing	missing	495347	8	1.61503e-05	freshwater sediment metagenome
GCA_016783825.1	O4	SRR6171607.211366.1;size=9;tax=Bacteria;	SRR6171607	Sediment	28.9761	-87.8683	559008	9	1.60999e-05	marine sediment metagenome
GCA_016783825.1	O4	SRR6171663.40212.1;size=2;tax=Bacteria;	SRR6171663	Sediment	29.0003	-87.5074	126730	2	1.57816e-05	marine sediment metagenome
GCA_016783825.1	O4	SRR6173692.59123.1;size=2;tax=Bacteria;	SRR6173692	Sediment	28.6365	-87.8685	127111	2	1.57343e-05	marine sediment metagenome
GCA_016783825.1	O4	ERR1665235.135798.1;size=2;tax=Bacteria;	ERR1665235	Hydrothermal_system	-3.72829	151.672	127208	2	1.57223e-05	hydrothermal vent metagenome
GCA_013152225.1	O2	ERR2619156.22497.1;size=2;tax=Bacteria;	ERR2619156	Other	missing	missing	127280	2	1.57134e-05	enrichment culture
GCA_013152225.1	O2	SRR6171595.87064.1;size=3;tax=Bacteria;	SRR6171595	Sediment	29.2558	-87.7324	197869	3	1.51615e-05	marine sediment metagenome
GCA_015485555.1	O1	ERR1665222.648703.1;size=3;tax=Bacteria;ERR1665222.49213.1;size=5;tax=Bacteria;	ERR1665222	Hydrothermal_system	-3.8585	152.133	537648	8	1.48796e-05	hydrothermal vent metagenome
GCA_003576975.1 GCA_008363195.1	O1	SRR8650250.33287.1;size=2;tax=Bacteria;	SRR8650250	Aquatic	missing	missing	135162	2	1.47971e-05	wastewater metagenome
GCA_014338045.1	O1	SRR8650250.33287.1;size=2;tax=Bacteria;	SRR8650250	Aquatic	missing	missing	135162	2	1.47971e-05	wastewater metagenome
GCA_016783825.1	O4	SRR6173671.33098.1;size=2;tax=Bacteria;	SRR6173671	Sediment	29.2976	-86.9968	136276	2	1.46761e-05	marine sediment metagenome
GCA_016783825.1	O4	SRR6171693.157770.1;size=3;tax=Bacteria;	SRR6171693	Sediment	28.9401	-87.5824	204511	3	1.46691e-05	marine sediment metagenome
GCA_003576975.1 GCA_008363195.1	O1	SRR3944731.117741.1;size=2;tax=Bacteria;	SRR3944731	Aquatic	31.77	120.96	137109	2	1.45869e-05	freshwater metagenome
GCA_014338045.1	O1	SRR3944731.117741.1;size=2;tax=Bacteria;	SRR3944731	Aquatic	31.77	120.96	137109	2	1.45869e-05	freshwater metagenome
JZ1_202101_bins_107 JZ2_202007_bins_101 JZ2_202101_bins_2	O1	SRR5764815.94600.1;size=4;tax=Bacteria;	SRR5764815	Soil	41.08	16.38	277249	4	1.44275e-05	soil metagenome
GCA_016783825.1	O4	SRR6173705.64980.1;size=2;tax=Bacteria;	SRR6173705	Sediment	29.043	-87.2824	139710	2	1.43154e-05	marine sediment metagenome
GCA_003576975.1 GCA_008363195.1	O1	ERR713304.71199.1;size=2;tax=Bacteria;	ERR713304	Aquatic	55.4215	10.3662	141358	2	1.41485e-05	wastewater metagenome
GCA_013359385.1	O1	ERR713304.71199.1;size=2;tax=Bacteria;	ERR713304	Aquatic	55.4215	10.3662	141358	2	1.41485e-05	wastewater metagenome
GCA_014338045.1	O1	ERR713304.71199.1;size=2;tax=Bacteria;	ERR713304	Aquatic	55.4215	10.3662	141358	2	1.41485e-05	wastewater metagenome
GCA_013152225.1	O2	ERR1665255.416.1;size=2;tax=Bacteria;	ERR1665255	Hydrothermal_system	-3.7994	152.101	142280	2	1.40568e-05	hydrothermal vent metagenome
GCA_003576975.1 GCA_008363195.1	O1	SRR8243126.113948.1;size=2;tax=Bacteria;	SRR8243126	Animal-associated	43.77	7.68	142634	2	1.40219e-05	coral metagenome
GCA_013152225.1	O2	SRR6171879.51934.1;size=3;tax=Bacteria;	SRR6171879	Sediment	29.2558	-87.7324	215163	3	1.39429e-05	marine sediment metagenome
JZ1_202101_bins_107 JZ2_202007_bins_101 JZ2_202101_bins_2	O1	ERR1449931.314497.1;size=3;tax=Bacteria;	ERR1449931	Other	21.6085	39.0922	218998	3	1.36988e-05	metagenome
GCA_016783825.1	O4	SRR6171689.167147.1;size=3;tax=Bacteria;	SRR6171689	Sediment	28.9761	-87.8683	220069	3	1.36321e-05	marine sediment metagenome
GCA_003576975.1 GCA_008363195.1	O1	ERR1449929.98768.1;size=3;tax=Bacteria;	ERR1449929	Other	21.6085	39.0922	222503	3	1.3483e-05	metagenome
JZ1_202101_bins_37 JZ2_201808_bins_10 JZ2_201901_bins_130 JZ2_201907_bins_186 JZ2_201912_bins_68 JZ2_202007_bins_144 JZ2_202101_bins_52	O1	ERR1449929.98768.1;size=3;tax=Bacteria;	ERR1449929	Other	21.6085	39.0922	222503	3	1.3483e-05	metagenome
ZMQR_201803_bins_22	O1	ERR1449929.98768.1;size=3;tax=Bacteria;	ERR1449929	Other	21.6085	39.0922	222503	3	1.3483e-05	metagenome
GCA_003576975.1 GCA_008363195.1	O1	SRR1786039.49071.1;size=7;tax=Bacteria;	SRR1786039	Hydrothermal_system	9.55	-13.18	522538	7	1.33962e-05	hydrothermal vent metagenome
GCA_016783825.1	O4	SRR1649639.2665.1;size=3;tax=Bacteria;	SRR1649639	Sediment	37.8629	-122.313	226944	3	1.32191e-05	marine sediment metagenome
GCA_016783825.1	O4	SRR1649662.45644.1;size=2;tax=Bacteria;	SRR1649662	Sediment	37.8629	-122.313	154010	2	1.29862e-05	marine sediment metagenome
GCA_016783825.1	O4	ERR2619160.140529.1;size=2;tax=Bacteria;	ERR2619160	Other	missing	missing	154749	2	1.29242e-05	enrichment culture
GCA_013152225.1	O2	ERR2619109.77873.1;size=2;tax=Bacteria;	ERR2619109	Other	missing	missing	156450	2	1.27836e-05	enrichment culture
GCA_016783825.1	O4	SRR3735221.269310.1;size=5;tax=Bacteria;	SRR3735221	Aquatic	10.617	-65.167	391409	5	1.27744e-05	marine metagenome
GCA_016783825.1	O4	ERR2619162.152221.1;size=2;tax=Bacteria;	ERR2619162	Other	missing	missing	158307	2	1.26337e-05	enrichment culture
GCA_016783825.1	O4	SRR8361498.70250.1;size=2;tax=Bacteria;	SRR8361498	Plant-associated	25.7362	-80.1672	159133	2	1.25681e-05	plant metagenome
JZ1_202101_bins_107 JZ2_202007_bins_101 JZ2_202101_bins_2	O1	SRR6076977.114676.1;size=2;tax=Bacteria;	SRR6076977	Plant-associated	43.1007	12.1866	160732	2	1.24431e-05	plant metagenome
GCA_015485525.1	O1	ERR1665276.221495.1;size=3;tax=Bacteria;	ERR1665276	Hydrothermal_system	-3.72683	151.672	244669	3	1.22615e-05	hydrothermal vent metagenome
GCA_015485555.1	O1	ERR1665276.138208.1;size=3;tax=Bacteria;	ERR1665276	Hydrothermal_system	-3.72683	151.672	244669	3	1.22615e-05	hydrothermal vent metagenome
GCA_003576975.1 GCA_008363195.1	O1	SRR5188901.244973.1;size=3;tax=Bacteria;	SRR5188901	Aquatic	22.04	38.9611	244922	3	1.22488e-05	marine metagenome
JZ1_202101_bins_37 JZ2_201808_bins_10 JZ2_201901_bins_130 JZ2_201907_bins_186 JZ2_201912_bins_68 JZ2_202007_bins_144 JZ2_202101_bins_52	O1	SRR1562066.22131.1;size=3;tax=Bacteria;	SRR1562066	Other	-3.44	36.68	250494	3	1.19763e-05	solid waste metagenome
GCA_013152225.1	O2	SRR5380432.126004.1;size=29;tax=Bacteria;	SRR5380432	Plant-associated	30.4197	-115.964	2431961	29	1.19245e-05	plant metagenome
GCA_013152225.1	O2	SRR5382571.126004.1;size=29;tax=Bacteria;	SRR5382571	Plant-associated	30.4197	-115.964	2432394	29	1.19224e-05	plant metagenome
GCA_016783825.1	O4	SRR1649612.251579.1;size=3;tax=Bacteria;	SRR1649612	Sediment	37.8629	-122.313	252438	3	1.18841e-05	marine sediment metagenome
JZ1_202101_bins_107 JZ2_202007_bins_101 JZ2_202101_bins_2	O1	SRR6161153.90013.1;size=3;tax=Bacteria;	SRR6161153	Plant-associated	35.84	-83.96	253152	3	1.18506e-05	plant metagenome
GCA_016783825.1	O4	SRR5809664.116714.1;size=3;tax=Bacteria;	SRR5809664	Aquatic	48.35	-123.3	253582	3	1.18305e-05	marine metagenome
GCA_016783825.1	O4	SRR7505905.178262.1;size=2;tax=Bacteria;	SRR7505905	Other	44.001	-69.64	170140	2	1.1755e-05	metagenome
GCA_016783825.1	O4	SRR1649641.243047.1;size=3;tax=Bacteria;	SRR1649641	Sediment	37.8629	-122.313	260772	3	1.15043e-05	marine sediment metagenome
GCA_013152225.1	O2	ERR2619172.20683.1;size=2;tax=Bacteria;	ERR2619172	Other	missing	missing	176017	2	1.13625e-05	enrichment culture
GCA_016783825.1	O4	ERR2619172.100232.1;size=2;tax=Bacteria;	ERR2619172	Other	missing	missing	176017	2	1.13625e-05	enrichment culture
GCA_016783825.1	O4	SRR1649637.155771.1;size=4;tax=Bacteria;	SRR1649637	Sediment	37.8629	-122.313	354123	4	1.12955e-05	marine sediment metagenome
GCA_003576975.1 GCA_008363195.1	O1	SRR1722377.180467.1;size=2;tax=Bacteria;	SRR1722377	Plant-associated	31.72	121.25	177454	2	1.12705e-05	rhizosphere metagenome
GCA_003576975.1 GCA_008363195.1	O1	ERR1474633.184284.1;size=2;tax=Bacteria;	ERR1474633	Other	22.3103	39.1041	177888	2	1.1243e-05	metagenome
JZ1_202101_bins_107 JZ2_202007_bins_101 JZ2_202101_bins_2	O1	SRR6161223.82073.1;size=2;tax=Bacteria;	SRR6161223	Plant-associated	35.84	-83.96	178154	2	1.12262e-05	plant metagenome
GCA_011375275.1	O1	ERR1665271.292997.1;size=1;tax=Bacteria;ERR1665271.158716.1;size=5;tax=Bacteria;	ERR1665271	Hydrothermal_system	-3.73053	151.674	540707	6	1.10966e-05	hydrothermal vent metagenome
GCA_015485555.1	O1	ERR1665271.578045.1;size=2;tax=Bacteria;ERR1665271.649653.1;size=4;tax=Bacteria;	ERR1665271	Hydrothermal_system	-3.73053	151.674	540707	6	1.10966e-05	hydrothermal vent metagenome
GCA_015490415.1	O1	ERR1665271.292997.1;size=1;tax=Bacteria;ERR1665271.158716.1;size=5;tax=Bacteria;	ERR1665271	Hydrothermal_system	-3.73053	151.674	540707	6	1.10966e-05	hydrothermal vent metagenome
GCA_015491795.1	O1	ERR1665271.292997.1;size=1;tax=Bacteria;ERR1665271.158716.1;size=5;tax=Bacteria;	ERR1665271	Hydrothermal_system	-3.73053	151.674	540707	6	1.10966e-05	hydrothermal vent metagenome
GCA_013152225.1	O2	SRR4424476.154977.1;size=3;tax=Bacteria;	SRR4424476	Plant-associated	missing	missing	270395	3	1.10949e-05	plant metagenome
GCA_016783825.1	O4	SRR5809646.284742.1;size=3;tax=Bacteria;	SRR5809646	Aquatic	48.35	-123.3	271412	3	1.10533e-05	marine metagenome
JZ1_202101_bins_107 JZ2_202007_bins_101 JZ2_202101_bins_2	O1	SRR6161150.274782.1;size=3;tax=Bacteria;	SRR6161150	Plant-associated	35.84	-83.96	286153	3	1.04839e-05	plant metagenome
GCA_016783825.1	O4	SRR6171690.41948.1;size=2;tax=Bacteria;	SRR6171690	Sediment	28.9761	-87.8683	191252	2	1.04574e-05	marine sediment metagenome
JZ1_202101_bins_107 JZ2_202007_bins_101 JZ2_202101_bins_2	O1	ERR2046421.176152.1;size=2;tax=Bacteria;	ERR2046421	Plant-associated	42.754	-76.702	192762	2	1.03755e-05	rhizosphere metagenome
GCA_016783825.1	O4	SRR1649665.163258.1;size=2;tax=Bacteria;	SRR1649665	Sediment	37.8629	-122.313	197246	2	1.01396e-05	marine sediment metagenome
GCA_003576975.1 GCA_008363195.1	O1	ERR713095.112618.1;size=3;tax=Bacteria;	ERR713095	Aquatic	55.4215	10.3662	297722	3	1.00765e-05	wastewater metagenome
GCA_013359385.1	O1	ERR713095.112618.1;size=3;tax=Bacteria;	ERR713095	Aquatic	55.4215	10.3662	297722	3	1.00765e-05	wastewater metagenome
GCA_014338045.1	O1	ERR713095.112618.1;size=3;tax=Bacteria;	ERR713095	Aquatic	55.4215	10.3662	297722	3	1.00765e-05	wastewater metagenome
JZ1_202101_bins_107 JZ2_202007_bins_101 JZ2_202101_bins_2	O1	ERR1447458.72451.1;size=2;tax=Bacteria;	ERR1447458	Other	26.3944	88.062	198924	2	1.00541e-05	metagenome
GCA_016783825.1	O4	SRR1583210.213630.1;size=3;tax=Bacteria;	SRR1583210	Sediment	39.7456	50.4806	300741	3	9.97536e-06	marine sediment metagenome
GCA_013152225.1	O2	SRR6171871.39409.1;size=2;tax=Bacteria;	SRR6171871	Sediment	29.2558	-87.7324	203687	2	9.81899e-06	marine sediment metagenome
GCA_013152225.1	O2	SRR6173739.19167.1;size=2;tax=Bacteria;	SRR6173739	Sediment	29.1227	-87.2662	205326	2	9.74061e-06	marine sediment metagenome
GCA_013152225.1	O2	SRR1786047.120510.1;size=8;tax=Bacteria;	SRR1786047	Hydrothermal_system	4.8058	-12.3742	841011	8	9.51236e-06	hydrothermal vent metagenome
GCA_016783825.1	O4	SRR6171879.82069.1;size=2;tax=Bacteria;	SRR6171879	Sediment	29.2558	-87.7324	215163	2	9.29528e-06	marine sediment metagenome
GCA_015485525.1	O1	ERR1665271.158716.1;size=5;tax=Bacteria;	ERR1665271	Hydrothermal_system	-3.73053	151.674	540707	5	9.24715e-06	hydrothermal vent metagenome
GCA_003576975.1 GCA_008363195.1	O1	SRR3225556.189348.1;size=2;tax=Bacteria;	SRR3225556	Other	44	125	216733	2	9.22794e-06	sludge metagenome
GCA_003576975.1 GCA_008363195.1	O1	SRR3087264.189348.1;size=2;tax=Bacteria;	SRR3087264	Other	44	125	217377	2	9.20061e-06	sludge metagenome
GCA_011375275.1	O1	ERR1665262.717861.1;size=2;tax=Bacteria;ERR1665262.732023.1;size=5;tax=Bacteria;	ERR1665262	Hydrothermal_system	-3.72065	151.675	762038	7	9.18589e-06	hydrothermal vent metagenome
GCA_015490415.1	O1	ERR1665262.717861.1;size=2;tax=Bacteria;ERR1665262.732023.1;size=5;tax=Bacteria;	ERR1665262	Hydrothermal_system	-3.72065	151.675	762038	7	9.18589e-06	hydrothermal vent metagenome
GCA_015491795.1	O1	ERR1665262.717861.1;size=2;tax=Bacteria;ERR1665262.732023.1;size=5;tax=Bacteria;	ERR1665262	Hydrothermal_system	-3.72065	151.675	762038	7	9.18589e-06	hydrothermal vent metagenome
GCA_013152225.1	O2	SRR4527248.35300.1;size=4;tax=Bacteria;	SRR4527248	Soil	22.4833	113.983	440528	4	9.08001e-06	soil metagenome
GCA_013152225.1	O2	SRR1583219.118176.1;size=3;tax=Bacteria;	SRR1583219	Sediment	39.9903	51.5008	333672	3	8.99087e-06	marine sediment metagenome
JZ1_202101_bins_107 JZ2_202007_bins_101 JZ2_202101_bins_2	O1	ERR3197239.194446.1;size=2;tax=Bacteria;	ERR3197239	Other	28.6667	-17.8667	223028	2	8.96748e-06	metagenome
GCA_016783825.1	O4	SRR2002409.63056.1;size=2;tax=Bacteria;	SRR2002409	Other	29.2868	-90.8883	223108	2	8.96427e-06	salt marsh metagenome
GCA_016783825.1	O4	SRR2027624.36248.1;size=2;tax=Bacteria;	SRR2027624	Sediment	missing	missing	223663	2	8.94202e-06	sediment metagenome
GCA_016783825.1	O4	SRR1649663.56656.1;size=2;tax=Bacteria;	SRR1649663	Sediment	37.8629	-122.313	229261	2	8.72368e-06	marine sediment metagenome
GCA_014338045.1	O1	SRR1300573.119767.2;size=9;tax=Bacteria;	SRR1300573	Soil	19.2628	-99.0683	117445	1	8.51462e-06	soil metagenome
GCA_016783825.1	O4	SRR1649629.58657.1;size=2;tax=Bacteria;	SRR1649629	Sediment	37.8629	-122.313	236304	2	8.46367e-06	marine sediment metagenome
GCA_016783825.1	O4	SRR2103935.12656.1;size=2;tax=Bacteria;	SRR2103935	Aquatic	54.1742	7.88466	255512	2	7.82742e-06	marine metagenome
JZ1_202101_bins_107 JZ2_202007_bins_101 JZ2_202101_bins_2	O1	SRR5500617.164651.1;size=2;tax=Bacteria;	SRR5500617	Soil	28.7511	113.047	258170	2	7.74683e-06	soil metagenome
GCA_013152225.1	O2	SRR1583215.61358.1;size=6;tax=Bacteria;	SRR1583215	Sediment	39.9903	51.5008	776155	6	7.73041e-06	marine sediment metagenome
GCA_003576975.1 GCA_008363195.1	O1	ERR1474616.245225.1;size=2;tax=Bacteria;	ERR1474616	Other	22.3103	39.1041	266544	2	7.50345e-06	metagenome
GCA_013152225.1	O2	SRR4424376.281223.1;size=2;tax=Bacteria;	SRR4424376	Plant-associated	missing	missing	275212	2	7.26712e-06	plant metagenome
GCA_016783825.1	O4	SRR1649664.203339.1;size=2;tax=Bacteria;	SRR1649664	Sediment	37.8629	-122.313	287190	2	6.96403e-06	marine sediment metagenome
GCA_016783825.1	O4	SRR1583218.44751.1;size=2;tax=Bacteria;	SRR1583218	Sediment	39.9903	51.5008	290262	2	6.89033e-06	marine sediment metagenome
GCA_013152225.1	O2	SRR1583210.24264.1;size=2;tax=Bacteria;	SRR1583210	Sediment	39.7456	50.4806	300741	2	6.65024e-06	marine sediment metagenome
GCA_015485525.1	O1	ERR1665262.732023.1;size=5;tax=Bacteria;	ERR1665262	Hydrothermal_system	-3.72065	151.675	762038	5	6.56135e-06	hydrothermal vent metagenome
[truncated: 30 more rows]

## Sheet: S6
Table S6. List of genes in the metabolic model of Zhuqueibacterota.
Pathway		No	Gene	KO	Function	ZMQR_201803_bins_22	JZ4_201709_bins_165	JZ2_201912_bins_68	JZ2_201808_bins_10	JZ2_201907_bins_186	JZ2_202101_bins_52	JZ4_201803_bins_290	JZ2_201901_bins_130	JZ2_202007_bins_144	JZ1_202101_bins_37	JZ4_201808_bins_213	GCA_013359425.1	GCA_003576975.1	GCA_014338045.1	GCA_013359385.1	GCA_008363195.1	GCA_011047125.1	JZ2_202007_bins_101	JZ1_202101_bins_107	JZ2_202101_bins_2	JZ4_201709_bins_45	JZ4_201803_bins_110	JZ4_201808_bins_140	GCA_011375275.1	GCA_015485525.1	GCA_015487885.1	GCA_015492145.1	GCA_015490415.1	GCA_015491795.1	GCA_008501765.1	GCA_015485555.1	GCA_015493075.1	GCA_015491485.1	GCA_015488025.1	GCA_015490205.1	GCA_015492895.1		GCA_016928635.1	GCA_016929295.1	GCA_016928775.1	SRBZ_201705_bins_74	DPZ2_202101_bins_149	GCA_003818595.1	GCA_016934825.1
Order						O1																																					O2
Family						F1																							F2														F3
Genus						G1																G2							G3						G4	G5					G6		G7			G8			G9
Species						S1											S2	S3				S4	S5			S6			S7						S8	S9					S10		S11	S12	S13	S14	S15	S16	S17
Glycolysis / Gluconeogenesis		1	glk	K00845	glucokinase	1	1	1	1	1	1	1	1	1	1	1	1	0	0	0	0	1	1	1	1	0	0	0	0	0	0	0	0	0	0	0	0	0	0	0	0		0	0	0	0	0	0	0
		1	glk	K25026	glucokinase	0	0	0	0	0	0	0	0	0	0	0	0	1	1	1	1	1	2	2	2	2	2	2	0	0	0	0	0	0	1	1	1	1	1	1	0		2	1	2	3	3	2	2
		1	ppgK	K00886	polyphosphate glucokinase	1	1	1	1	1	1	1	1	1	1	1	1	1	1	1	1	0	0	0	0	0	0	0	1	1	1	1	1	1	0	0	0	0	0	0	0		0	0	0	0	0	0	0
		2	GPI, pgi	K01810	glucose-6-phosphate isomerase	0	0	0	0	0	0	0	0	0	0	0	0	1	1	1	1	0	1	1	1	1	1	1	0	1	1	1	1	1	0	1	1	1	1	1	0		1	1	1	1	0	1	1
		2	pgi-pmi	K15916	glucose/mannose-6-phosphate isomerase	0	0	0	0	0	0	0	0	0	0	0	0	0	0	0	0	1	1	1	1	1	1	1	2	1	1	1	1	1	0	1	1	1	1	1	1		1	1	0	1	1	1	0
		2	tal-pgi	K13810/COG0166	transaldolase / glucose-6-phosphate isomerase	0	0	0	0	0	0	0	0	0	0	0	0	0	0	0	0	0	0	0	0	0	0	0	0	0	0	0	0	0	0	0	0	0	0	0	0		0	0	0	0	0	0	0
		3	FBP, fbp	K03841	fructose-1,6-bisphosphatase I	1	1	1	1	1	1	1	1	1	1	1	1	1	1	1	1	1	1	1	1	1	1	1	0	1	1	1	1	1	1	1	1	1	1	1	0		0	0	0	0	0	0	0
		3	pfkA, PFK	K00850	6-phosphofructokinase 1	1	1	1	1	1	1	1	1	1	1	1	1	2	1	1	1	1	2	2	2	1	1	1	2	2	2	2	2	2	2	2	2	1	2	1	1		1	1	1	1	1	1	1
		3	pfk, pfp	K21071	ATP-dependent phosphofructokinase / diphosphate-dependent phosphofructokinase	1	1	1	1	1	1	1	1	1	1	1	1	1	2	2	2	1	0	0	0	0	0	0	0	0	0	0	0	0	0	0	1	1	1	1	1		1	1	2	1	1	1	1
		3	pfp, PFP	K00895	diphosphate-dependent phosphofructokinase	1	1	1	1	1	1	1	1	1	1	1	1	1	1	1	1	1	1	1	1	1	1	1	1	1	1	1	1	1	1	1	1	1	1	1	0		0	0	0	0	0	0	1
		4	ALDO	K01623	fructose-bisphosphate aldolase, class I	0	0	0	0	0	0	0	0	0	0	0	0	0	0	0	0	0	0	0	0	0	0	0	0	0	0	0	0	0	0	0	0	0	0	0	0		1	0	0	0	0	0	0
		4	FBA, fbaA	K01624	fructose-bisphosphate aldolase, class II	0	0	0	0	0	0	0	0	0	0	0	0	0	0	0	0	0	0	0	0	0	0	0	1	1	1	1	1	1	1	1	1	1	1	1	2		3	2	2	1	2	1	1
		4	fbaB	K11645	fructose-bisphosphate aldolase, class I	1	1	1	1	1	1	1	1	1	1	1	1	1	1	0	1	1	1	1	1	1	1	1	1	0	1	1	1	1	0	1	1	1	1	1	1		0	0	0	0	0	1	0
		4	K16305	K16305	fructose-bisphosphate aldolase / 6-deoxy-5-ketofructose 1-phosphate synthase	0	0	0	0	0	0	0	0	0	0	0	0	0	0	0	0	0	0	0	0	0	0	0	0	0	0	0	0	0	0	0	0	0	0	0	0		0	0	0	0	0	0	0
		4	K16306	K16306	fructose-bisphosphate aldolase / 2-amino-3,7-dideoxy-D-threo-hept-6-ulosonate synthase	0	0	0	0	0	0	0	0	0	0	0	0	0	0	0	0	0	0	0	0	0	0	0	0	0	0	0	0	0	0	0	0	0	0	0	0		0	0	0	0	0	0	0
		5	TPI, tpiA	K01803	triosephosphate isomerase (TIM)	1	1	1	1	1	1	1	1	1	1	1	1	1	1	1	1	1	1	1	1	1	1	1	1	1	1	1	1	1	1	1	1	1	1	1	1		1	1	1	1	1	1	1
		6	GAPDH, gapA	K00134	glyceraldehyde 3-phosphate dehydrogenase (phosphorylating)	1	1	1	1	1	1	1	1	1	1	1	1	1	1	1	1	1	1	1	1	1	1	1	0	1	1	1	1	1	1	1	1	1	1	1	1		1	1	1	1	1	1	1
		7	PGK, pgk	K00927	phosphoglycerate kinase	1	1	1	1	1	1	1	1	1	1	1	1	1	1	1	1	1	1	1	1	1	1	1	1	1	1	1	1	1	1	1	1	1	1	1	1		0	1	1	1	1	1	1
		8	PGAM, gpmA	K01834	2,3-bisphosphoglycerate-dependent phosphoglycerate mutase	1	1	1	1	1	1	1	1	1	1	1	1	1	1	1	1	1	1	1	1	1	1	1	0	0	0	0	0	0	1	0	0	0	0	0	0		0	0	1	0	0	0	0
		8	gpmI	K15633	2,3-bisphosphoglycerate-independent phosphoglycerate mutase	0	0	0	0	0	0	0	0	0	0	0	0	0	0	0	0	0	0	0	0	0	0	0	0	0	0	0	0	0	1	0	0	0	0	0	0		1	1	1	1	1	1	1
		8	gpmB	K15634	2,3-bisphosphoglycerate-dependent phosphoglycerate mutase	0	0	0	0	0	0	0	0	0	0	0	0	0	0	0	0	0	0	0	0	0	0	0	1	0	1	1	1	1	0	1	1	1	1	1	1		0	0	0	0	0	0	0
		8	apgM	K15635	2,3-bisphosphoglycerate-independent phosphoglycerate mutase	0	0	0	0	0	0	0	0	0	0	0	0	0	0	0	0	0	0	0	0	0	0	0	1	1	1	1	1	1	0	2	2	2	2	2	2		0	0	0	0	0	0	0
		9	ENO, eno	K01689	enolase	1	1	1	1	1	1	1	1	1	1	1	1	1	1	0	1	1	1	1	1	2	2	2	1	1	1	1	1	1	1	1	1	1	1	1	1		1	1	1	1	1	2	1
		10	ppdK	K01006	pyruvate, orthophosphate dikinase	1	1	1	1	1	1	1	1	1	1	1	1	1	1	1	1	1	1	1	1	1	1	1	1	1	1	1	1	1	1	1	1	1	1	1	1		1	1	1	1	1	1	1
		10	PK, pyk	K00873	pyruvate kinase	1	1	1	1	1	1	1	1	1	1	1	2	1	1	2	1	1	1	1	1	2	2	2	1	1	1	1	1	1	1	1	1	1	1	1	1		1	0	1	0	0	0	1
TCA cycle		11	CS, gltA	K01647	citrate synthase	2	2	2	2	2	2	2	2	2	2	2	2	2	2	2	2	2	2	2	2	1	1	1	2	2	2	2	2	2	2	2	2	2	2	2	2		1	1	1	0	0	0	1
		12	ACO, acnA	K01681	aconitate hydratase	1	1	1	1	1	1	1	1	1	1	1	1	1	2	1	1	1	1	1	1	1	1	1	1	1	1	1	1	1	1	2	1	1	2	1	2		0	1	2	1	0	1	1
		13	IDH3	K00030	isocitrate dehydrogenase (NAD+)	1	1	1	1	1	1	1	1	1	1	1	1	1	1	1	1	1	1	1	1	0	0	0	0	1	1	1	1	1	1	1	1	1	1	1	1		0	1	1	0	1	0	1
		13	IDH1, IDH2, icd	K00031	isocitrate dehydrogenase	1	1	1	1	1	1	1	1	1	1	1	1	1	1	1	1	1	1	1	1	1	1	1	1	0	1	1	1	1	1	1	1	1	1	1	1		1	1	0	1	0	1	1
		13	kgd	K01616	multifunctional 2-oxoglutarate metabolism enzyme	1	1	1	1	1	1	1	1	1	1	1	1	1	0	1	1	1	1	1	1	0	0	0	1	1	0	1	1	0	0	1	1	1	1	1	1		0	0	0	0	0	0	0
		14	DLST, sucB	K00658	2-oxoglutarate dehydrogenase E2 component (dihydrolipoamide succinyltransferase)	0	1	1	1	1	1	1	1	1	1	1	1	1	1	1	1	1	1	1	1	1	1	1	1	1	1	1	1	1	0	0	1	0	0	0	1		0	0	0	0	0	0	0
		14	DLD, lpd, pdhD	K00382	dihydrolipoamide dehydrogenase	1	1	1	1	1	1	1	1	1	1	1	1	1	1	1	1	1	1	1	1	1	0	1	1	2	2	2	2	2	2	2	2	1	2	1	2		0	1	2	1	1	1	1
		14	korA, oorA, oforA	K00174	2-oxoglutarate/2-oxoacid ferredoxin oxidoreductase subunit alpha	3	3	3	3	3	3	3	3	3	3	3	3	3	3	2	3	3	2	2	2	3	3	3	3	3	3	3	3	3	3	2	2	2	2	2	2		0	0	1	1	2	2	2
		14	korB, oorB, oforB	K00175	2-oxoglutarate/2-oxoacid ferredoxin oxidoreductase subunit beta	2	2	2	2	2	2	2	2	2	2	2	2	2	2	2	2	2	2	2	2	2	2	2	1	3	3	3	3	3	2	1	1	1	1	1	1		0	0	1	2	2	2	2
		15	sucD	K01902	succinyl-CoA synthetase alpha subunit	1	1	1	1	1	1	1	1	1	1	1	1	1	1	1	1	1	1	1	1	1	1	1	1	1	1	1	1	1	1	1	1	1	1	1	0		1	0	1	1	1	1	0
		15	sucC	K01903	succinyl-CoA synthetase beta subunit	1	1	1	1	1	1	1	1	1	1	1	1	1	1	1	1	1	1	1	1	1	1	1	1	1	1	1	1	1	1	1	1	1	1	1	1		0	0	0	0	0	0	0
		16	sdhA, frdA	K00239	succinate dehydrogenase / fumarate reductase, flavoprotein subunit	1	1	1	1	1	1	1	1	1	1	1	1	1	1	1	1	2	3	3	3	1	1	1	1	1	1	1	1	1	1	1	1	1	1	1	1		0	0	0	0	0	0	1
		16	sdhB, frdB	K00240	succinate dehydrogenase / fumarate reductase, iron-sulfur subunit	1	1	1	1	1	1	1	1	1	1	1	1	1	1	1	1	2	3	3	3	1	1	1	1	1	1	1	1	1	1	1	1	1	1	1	1		0	0	0	0	0	0	1
		16	sdhC, frdC	K00241	succinate dehydrogenase / fumarate reductase, cytochrome b subunit	0	0	0	0	0	0	0	0	0	0	0	0	0	0	0	0	1	1	1	1	1	0	1	0	0	0	0	0	0	0	0	0	0	0	0	0		0	0	0	0	0	0	0
		17	E4.2.1.2A, fumA, fumB	K01676	fumarate hydratase, class I	0	0	0	0	0	0	0	0	0	0	0	0	0	0	0	0	0	0	0	0	0	0	0	0	0	0	0	0	0	1	0	0	0	0	0	0		1	1	1	0	0	0	0
		17	E4.2.1.2B, fumC, FH	K01679	fumarate hydratase, class II	1	1	1	1	1	1	1	1	1	1	1	1	1	1	1	1	1	1	1	1	1	1	1	0	0	0	0	0	0	0	1	1	1	1	1	1		0	0	0	0	0	0	0
		17	E4.2.1.2AA, fumA	K01677	fumarate hydratase subunit alpha	1	1	0	1	1	1	1	1	1	1	1	1	0	0	0	0	0	0	0	0	1	1	1	1	1	1	1	1	1	0	0	0	0	0	0	0		0	0	0	1	1	1	1
		17	E4.2.1.2AB, fumB	K01678	fumarate hydratase subunit beta	1	1	0	1	1	1	1	1	1	1	1	1	0	0	0	0	0	0	0	0	1	1	1	0	1	1	1	1	1	0	0	0	0	0	0	0		0	0	0	1	1	1	1
		18	mdh	K00024	malate dehydrogenase	1	1	1	1	1	1	1	1	1	1	1	1	2	2	2	2	2	2	2	2	2	2	2	1	1	1	1	1	1	1	1	1	1	1	1	1		0	0	0	0	0	0	0
		18	mqo	K00024	malate dehydrogenase (quinone)	0	0	0	0	0	0	0	0	0	0	0	0	0	0	0	0	0	0	0	0	0	0	0	0	0	0	0	0	0	0	0	0	0	0	0	0		0	0	0	0	0	0	0
Pyruvate metabolism		19	porA	K00169	pyruvate ferredoxin oxidoreductase alpha subunit	0	0	0	0	0	0	0	0	0	0	0	0	0	0	1	0	0	0	0	0	0	0	0	1	1	1	1	1	1	0	0	0	0	0	0	0		0	0	0	0	0	0	0
		19	porB	K00170	pyruvate ferredoxin oxidoreductase beta subunit	0	0	0	0	0	0	0	0	0	0	0	0	0	0	0	0	0	0	0	0	0	0	0	0	0	0	0	0	0	0	0	0	0	0	0	0		0	0	0	0	0	0	0
		19	porD	K00171	pyruvate ferredoxin oxidoreductase delta subunit	0	0	0	0	0	0	0	0	0	0	0	0	0	0	0	0	0	0	0	0	1	1	1	0	0	0	0	0	0	0	0	0	0	0	0	0		0	0	0	0	0	0	0
		19	porC, porG	K00172	pyruvate ferredoxin oxidoreductase gamma subunit	0	0	0	0	0	0	0	0	0	0	0	0	0	0	0	0	0	0	0	0	1	1	1	0	0	0	0	0	0	0	1	0	0	1	1	0		0	0	0	0	0	0	0
		19	vorG, porG	K00189	2-oxoisovalerate/pyruvate ferredoxin oxidoreductase gamma subunit	0	0	0	0	0	0	0	0	0	0	0	0	0	0	0	0	0	0	0	0	0	0	0	0	0	0	0	0	0	0	0	0	0	0	0	0		0	0	0	0	0	0	0
		19	por, nifJ	K03737	pyruvate-ferredoxin/flavodoxin oxidoreductase	1	1	1	1	1	1	1	1	1	1	1	1	1	1	1	1	1	1	1	1	1	1	1	1	1	1	1	1	1	1	1	1	1	1	1	1		1	0	1	1	1	0	1
		19	korA, oorA, oforA	K00174	2-oxoglutarate/2-oxoacid ferredoxin oxidoreductase subunit alpha	3	3	3	3	3	3	3	3	3	3	3	3	3	3	2	3	3	2	2	2	3	3	3	3	3	3	3	3	3	3	2	2	2	2	2	2		0	0	1	1	2	2	2
		19	korB, oorB, oforB	K00175	2-oxoglutarate/2-oxoacid ferredoxin oxidoreductase subunit beta	2	2	2	2	2	2	2	2	2	2	2	2	2	2	2	2	2	2	2	2	2	2	2	1	3	3	3	3	3	2	1	1	1	1	1	1		0	0	1	2	2	2	2
		19	DLD, lpd, pdhD	K00382	dihydrolipoamide dehydrogenase	1	1	1	1	1	1	1	1	1	1	1	1	1	1	1	1	1	1	1	1	1	0	1	1	2	2	2	2	2	2	2	2	1	2	1	2		0	1	2	1	1	1	1
		19	PDHA, pdhA	K00161	pyruvate dehydrogenase E1 component alpha subunit	0	0	0	0	0	0	0	0	0	0	0	0	0	0	1	0	0	0	0	0	0	0	0	0	0	0	0	1	0	1	0	0	0	0	0	0		0	0	1	0	0	0	1
		19	PDHB, pdhB	K00162	pyruvate dehydrogenase E1 component beta subunit	1	0	0	0	0	0	0	0	0	0	0	1	0	0	1	0	0	0	0	0	0	0	0	0	0	0	0	0	0	1	0	0	0	0	0	0		0	0	1	0	0	1	1
		19	aceE	K00163	pyruvate dehydrogenase E1 component	0	0	0	0	0	0	0	0	0	0	0	0	0	0	0	0	0	0	0	0	0	0	0	1	1	1	1	1	1	1	1	1	0	1	0	0		1	1	1	1	1	1	1
		19	DLAT, aceF, pdhC	K00627	pyruvate dehydrogenase E2 component (dihydrolipoamide acetyltransferase)	0	0	0	0	0	0	0	0	0	0	0	0	0	0	1	0	0	0	0	0	0	0	0	0	1	1	1	1	1	1	1	2	0	1	0	0		1	1	3	1	1	2	1
		20	ACSS1_2, acs	K01895	acetyl-CoA synthetase	1	1	1	1	1	1	1	1	1	1	1	1	1	0	0	1	1	1	1	1	0	0	0	1	2	2	2	2	2	2	2	2	1	2	2	2		0	2	1	1	1	0	1
		21	E2.3.1.8, pta	K00625	phosphate acetyltransferase	1	1	1	1	1	1	1	1	1	1	1	1	1	1	1	1	0	1	1	1	1	1	1	1	1	0	1	2	1	1	1	1	1	1	1	0		0	0	0	1	1	1	1
		21	eutD	K04020	phosphotransacetylase	0	0	0	0	0	0	0	0	0	0	0	0	0	0	0	0	0	0	0	0	0	0	0	0	0	1	0	0	0	0	0	0	0	0	0	1		0	0	0	0	0	0	0
		22	acdB	K22224	acetate---CoA ligase (ADP-forming) subunit beta	0	0	0	0	0	0	0	0	0	0	0	0	0	0	0	0	0	0	0	0	0	0	0	0	1	0	0	1	0	0	0	0	0	0	0	0		0	0	0	0	0	0	0
		22	acdAB	K24012	acetate---CoA ligase (ADP-forming)	0	0	0	0	0	0	0	0	0	0	0	1	1	1	1	1	1	1	1	1	0	0	0	0	1	0	0	0	0	0	1	1	1	1	1	1		0	1	1	0	0	1	0
		22	acdA	K01905	acetate---CoA ligase (ADP-forming) subunit alpha	0	0	0	0	0	0	0	0	0	0	0	0	0	0	0	0	0	0	0	0	0	0	0	0	0	0	0	0	0	0	0	0	0	0	0	0		0	0	0	0	0	0	0
		23	adhP	K13953	alcohol dehydrogenase, propanol-preferring	1	2	2	2	2	2	2	2	2	2	2	1	0	0	0	0	2	2	2	2	1	1	1	0	0	0	0	1	0	0	0	0	0	0	0	0		0	0	0	0	0	0	0
		23	yiaY	K13954	alcohol dehydrogenase	0	0	0	0	0	0	0	0	0	0	0	0	0	0	0	0	1	1	1	1	0	0	0	0	0	0	0	0	0	0	0	0	0	0	0	0		0	1	0	0	0	1	1
		23	E1.1.1.1, adh	K00001	alcohol dehydrogenase	1	1	1	1	1	1	1	1	1	1	1	0	0	0	0	0	0	0	0	0	0	0	0	0	0	0	0	0	0	0	1	1	1	1	1	0		0	0	1	0	0	0	0
		23	frmA, ADH5, adhC	K00121	S-(hydroxymethyl)glutathione dehydrogenase / alcohol dehydrogenase	1	2	2	2	2	2	2	2	2	1	2	0	2	1	1	1	1	1	1	1	0	0	0	0	0	1	0	0	0	0	0	0	1	1	0	0		0	0	0	0	0	0	0
		23	adhE	K04072	acetaldehyde dehydrogenase / alcohol dehydrogenase	1	0	1	1	1	1	1	1	1	1	1	1	1	1	1	1	1	1	1	1	1	1	1	0	1	1	1	1	1	0	1	1	1	1	1	1		0	0	0	0	0	0	0
		23	adhB	K22474	alcohol dehydrogenase (quinone), cytochrome c subunit	1	1	1	1	1	1	1	1	1	1	1	1	1	1	0	1	0	1	1	1	1	1	1	0	0	0	0	0	0	1	1	1	1	1	1	1		0	0	0	0	0	0	1
		24	ALDH	K00128	aldehyde dehydrogenase (NAD+)	0	1	1	1	1	1	1	1	1	1	1	1	1	1	1	1	1	1	1	1	0	0	0	2	2	2	2	2	2	3	0	0	0	0	0	0		1	1	1	2	1	1	1
		24	ALDH7A1	K14085	aldehyde dehydrogenase family 7 member A1	0	0	0	0	0	0	0	0	0	0	0	0	0	0	0	0	0	0	0	0	0	0	0	0	0	0	0	0	0	0	0	0	0	0	0	0		0	0	0	0	0	0	0
		25	acyP	K01512	acylphosphatase	1	1	1	1	1	1	1	1	1	1	1	1	1	1	1	1	1	1	1	1	1	1	1	0	1	1	1	1	1	1	1	1	1	1	1	1		1	1	1	1	1	1	1
		25	ackA	K00925	acetate kinase	0	0	0	0	0	0	0	0	0	0	0	0	0	0	0	0	1	1	1	1	1	1	1	0	0	0	0	0	0	2	0	0	0	0	0	0		1	1	1	1	1	1	1
		26	LDH, ldh	K00016	L-lactate dehydrogenase	1	1	1	1	1	1	1	1	1	1	1	0	0	0	0	0	0	0	0	0	0	0	0	0	0	0	0	0	0	0	0	0	0	0	0	0		1	1	1	1	0	0	1
Pentose phosphate pathway		27	tktA, tktB	K00615	transketolase	3	3	3	3	3	3	3	3	3	3	3	1	1	1	2	1	2	2	2	2	1	1	1	2	1	2	2	2	2	1	3	3	2	1	2	2		3	3	3	1	1	1	1
		28	talA, talB	K00616	transaldolase	2	2	2	2	2	2	2	2	2	2	2	2	1	1	1	1	2	1	1	1	1	1	1	1	1	1	1	1	1	2	1	1	1	1	1	1		0	1	0	1	1	1	1
		29	rpe, RPE	K01783	ribulose-phosphate 3-epimerase	2	2	2	2	2	2	2	2	2	2	2	1	2	1	1	1	1	1	1	1	1	1	1	0	1	1	1	1	1	1	2	2	2	2	2	2		1	1	1	1	1	1	1
		30	rpiA	K01807	ribose 5-phosphate isomerase A	1	1	1	1	1	1	1	1	1	1	1	1	1	1	1	1	1	1	1	1	1	1	1	1	0	1	1	0	1	1	1	1	1	1	1	1		0	0	0	0	0	0	0
		30	rpiB	K01808	ribose 5-phosphate isomerase B	1	1	1	1	1	1	1	1	1	1	1	1	1	1	1	1	1	1	1	1	1	1	1	1	1	1	1	1	1	0	1	1	1	1	1	1		1	1	1	1	1	1	1
		31	PRPS, prsA	K00948	ribose-phosphate pyrophosphokinase	1	1	1	1	1	1	1	1	1	1	1	1	1	1	1	1	1	1	1	1	1	1	1	1	2	1	1	1	1	1	1	1	1	1	1	1		1	1	1	2	2	2	2
		32	rbsK, RBKS	K00852	ribokinase	1	2	2	2	2	2	2	2	2	2	2	1	1	1	3	1	3	2	2	2	4	3	3	1	1	1	1	1	1	1	0	1	1	1	1	0		1	2	2	2	2	2	2
		33	deoB	K01839	phosphopentomutase	0	0	0	0	0	0	0	0	0	0	0	0	0	0	0	0	0	0	0	0	1	1	1	0	0	0	0	0	0	0	0	0	0	0	0	0		0	0	0	0	0	0	0
		33	pmm-pgm	K15778	phosphomannomutase / phosphoglucomutase	1	1	1	1	1	1	1	1	1	1	1	1	2	2	2	2	1	2	2	2	2	2	2	0	0	0	0	0	0	1	2	2	2	2	1	1		0	0	2	2	2	2	2
		33	pgm	K01835	phosphoglucomutase	0	0	0	0	0	0	0	0	0	0	0	0	0	0	0	0	1	0	0	0	0	0	0	1	1	1	1	1	1	1	0	0	0	0	0	0		1	1	1	1	1	1	0
RGP		34	fdhF	K22015	formate dehydrogenase (hydrogenase)	0	0	0	0	0	0	0	0	0	0	0	0	0	0	0	0	0	0	0	0	0	0	0	0	0	0	0	0	0	0	0	0	0	0	0	0		0	0	0	0	0	0	0
		35	fhs	K01938	formate--tetrahydrofolate ligase	1	1	1	1	1	1	1	1	1	1	1	1	1	1	1	1	0	0	0	0	0	0	0	1	1	1	1	1	1	1	0	0	0	0	0	0		0	0	0	1	1	1	0
		36	fchA	K01500	methenyltetrahydrofolate cyclohydrolase	0	0	0	0	0	0	0	0	0	0	0	0	0	0	0	0	0	0	0	0	0	0	0	0	0	0	0	0	0	0	0	0	0	0	0	0		0	0	0	0	0	0	0
		36	folD	K01491	methylenetetrahydrofolate dehydrogenase (NADP+)	1	1	1	1	1	1	1	1	1	1	1	1	1	1	1	1	1	1	1	1	1	1	1	1	1	1	1	1	1	1	1	1	1	1	1	1		1	1	1	1	1	1	1
		37	gcvT, AMT	K00605	aminomethyltransferase	2	2	2	2	2	2	2	2	2	2	2	2	2	2	2	2	2	2	2	2	1	1	1	1	2	2	2	2	2	1	1	1	1	1	1	1		1	1	1	1	1	1	1
		38	GLDC, gcvP	K00281	glycine dehydrogenase	1	1	1	1	1	1	1	1	1	1	1	1	1	1	1	1	1	1	1	1	1	1	1	1	1	1	1	1	1	1	0	0	0	0	0	0		1	1	1	1	1	1	0
		38	gcvPA	K00282	glycine dehydrogenase subunit 1	0	0	0	0	0	0	0	0	0	0	0	0	0	1	0	0	0	0	0	0	0	0	0	0	0	0	0	0	0	0	1	1	1	1	1	1		0	0	0	0	0	0	1
		38	gcvPB	K00283	glycine dehydrogenase subunit 2	0	0	0	0	0	0	0	0	0	0	0	0	0	0	0	0	0	0	0	0	0	0	0	0	0	0	0	0	0	0	1	1	1	1	1	1		0	0	0	0	0	0	1
		39	DLD, lpd, pdhD	K00382	dihydrolipoamide dehydrogenase	1	1	1	1	1	1	1	1	1	1	1	1	1	1	1	1	1	1	1	1	1	0	1	1	2	2	2	2	2	2	2	2	1	2	1	2		0	1	2	1	1	1	1
		40	glyA, SHMT	K00600	serine hydroxymethyltransferase	1	1	1	1	1	1	1	1	1	1	1	1	1	1	2	1	1	1	1	1	1	1	1	1	1	1	1	1	1	1	1	1	1	1	1	1		1	1	1	1	1	1	1
		41	sdaA, sdaB, tdcG	K01752	L-serine dehydratase	0	0	0	0	0	0	0	0	0	0	0	0	1	1	1	1	0	0	0	0	0	0	0	0	1	1	1	1	1	2	0	0	0	0	0	0		0	0	0	0	0	0	1
		41	ilvA, tdcB	K01754	threonine dehydratase	2	2	3	3	3	3	3	3	3	3	3	3	3	3	2	3	3	4	3	4	2	2	2	2	2	2	2	1	2	1	3	3	3	3	3	2		0	0	0	0	0	0	0
Calvin-Benson-Bassham cycle		42	rbcL, cbbL	K01601	ribulose-bisphosphate carboxylase large chain	1	1	1	1	1	1	1	1	1	1	1	1	1	1	1	1	1	1	1	1	1	1	1	1	1	1	1	1	1	0	1	1	1	1	1	1		0	0	0	0	0	0	0
		42	rbcS, cbbS	K01602	ribulose-bisphosphate carboxylase small chain	0	0	0	0	0	0	0	0	0	0	0	0	0	0	0	0	0	1	1	1	0	0	0	1	1	1	1	1	1	0	0	1	1	1	1	1		0	0	0	0	0	0	0
		7	PGK, pgk	K00927	phosphoglycerate kinase	1	1	1	1	1	1	1	1	1	1	1	1	1	1	1	1	1	1	1	1	1	1	1	1	1	1	1	1	1	1	1	1	1	1	1	1		0	1	1	1	1	1	1
		6	GAPDH, gapA	K00134	glyceraldehyde 3-phosphate dehydrogenase (phosphorylating)	1	1	1	1	1	1	1	1	1	1	1	1	1	1	1	1	1	1	1	1	1	1	1	0	1	1	1	1	1	1	1	1	1	1	1	1		1	1	1	1	1	1	1
		4	ALDO	K01623	fructose-bisphosphate aldolase, class I	0	0	0	0	0	0	0	0	0	0	0	0	0	0	0	0	0	0	0	0	0	0	0	0	0	0	0	0	0	0	0	0	0	0	0	0		1	0	0	0	0	0	0
		4	FBA, fbaA	K01624	fructose-bisphosphate aldolase, class II	0	0	0	0	0	0	0	0	0	0	0	0	0	0	0	0	0	0	0	0	0	0	0	1	1	1	1	1	1	1	1	1	1	1	1	2		3	2	2	1	2	1	1
		4	fbaB	K11645	fructose-bisphosphate aldolase, class I	1	1	1	1	1	1	1	1	1	1	1	1	1	1	0	1	1	1	1	1	1	1	1	1	0	1	1	1	1	0	1	1	1	1	1	1		0	0	0	0	0	1	0
		3	FBP, fbp	K03841	fructose-1,6-bisphosphatase I	1	1	1	1	1	1	1	1	1	1	1	1	1	1	1	1	1	1	1	1	1	1	1	0	1	1	1	1	1	1	1	1	1	1	1	0		0	0	0	0	0	0	0
		27	tktA, tktB	K00615	transketolase	3	3	3	3	3	3	3	3	3	3	3	1	1	1	2	1	2	2	2	2	1	1	1	2	1	2	2	2	2	1	3	3	2	1	2	2		3	3	3	1	1	1	1
		43	fbaB	K11645	fructose-bisphosphate aldolase, class I	1	1	1	1	1	1	1	1	1	1	1	1	1	1	0	1	1	1	1	1	1	1	1	1	0	1	1	1	1	0	1	1	1	1	1	1		0	0	0	0	0	1	0
		5	TPI, tpiA	K01803	triosephosphate isomerase (TIM)	1	1	1	1	1	1	1	1	1	1	1	1	1	1	1	1	1	1	1	1	1	1	1	1	1	1	1	1	1	1	1	1	1	1	1	1		1	1	1	1	1	1	1
		30	rpiA	K01807	ribose 5-phosphate isomerase A	1	1	1	1	1	1	1	1	1	1	1	1	1	1	1	1	1	1	1	1	1	1	1	1	0	1	1	0	1	1	1	1	1	1	1	1		0	0	0	0	0	0	0
		30	rpiB	K01808	ribose 5-phosphate isomerase B	1	1	1	1	1	1	1	1	1	1	1	1	1	1	1	1	1	1	1	1	1	1	1	1	1	1	1	1	1	0	1	1	1	1	1	1		1	1	1	1	1	1	1
		29	rpe, RPE	K01783	ribulose-phosphate 3-epimerase	2	2	2	2	2	2	2	2	2	2	2	1	2	1	1	1	1	1	1	1	1	1	1	0	1	1	1	1	1	1	2	2	2	2	2	2		1	1	1	1	1	1	1
		44	glpX-SEBP	K11532	fructose-1,6-bisphosphatase II / sedoheptulose-1,7-bisphosphatase	0	0	0	0	0	0	0	0	0	0	0	0	0	0	0	0	0	0	0	0	0	0	0	0	0	0	0	0	0	0	0	0	0	0	0	0		0	0	0	0	0	0	0
		44	fbp-SEBP	K01086	fructose-1,6-bisphosphatase I / sedoheptulose-1,7-bisphosphatase	0	0	0	0	0	0	0	0	0	0	0	0	0	0	0	0	0	0	0	0	0	0	0	0	0	0	0	0	0	0	0	0	0	0	0	0		0	0	0	0	0	0	0
		44	E3.1.3.37	K01100	sedoheptulose-bisphosphatase	0	0	0	0	0	0	0	0	0	0	0	0	0	0	0	0	0	0	0	0	0	0	0	0	0	0	0	0	0	0	0	0	0	0	0	0		0	0	0	0	0	0	0
		45	PRK, prkB	K00855	phosphoribulokinase	1	1	1	1	1	1	1	1	1	1	1	0	0	0	0	0	0	1	1	1	0	0	0	1	1	1	1	1	1	0	0	1	1	1	1	1		0	0	0	0	0	0	0
Galactose metabolism		46	galK	K00849	galactokinase	1	1	1	1	1	1	1	1	1	1	1	1	1	1	1	1	1	1	1	1	1	1	1	0	0	1	1	0	1	1	1	0	1	1	1	1		1	1	1	1	1	1	1
		47	galT, GALT	K00965	UDPglucose--hexose-1-phosphate uridylyltransferase	1	1	1	1	1	1	1	1	1	1	1	2	2	2	2	2	1	1	1	1	3	3	3	1	2	2	2	2	2	2	1	1	1	1	1	1		0	1	1	1	0	0	0
		48	galE, GALE	K01784	UDP-glucose 4-epimerase	3	3	3	3	3	3	3	3	3	3	3	3	4	3	3	3	3	4	4	4	3	3	3	2	2	2	2	2	2	3	3	2	2	3	3	2		3	4	2	3	4	2	3
		49	UGP2, galU, galF	K00963	UTP--glucose-1-phosphate uridylyltransferase	0	0	0	0	0	0	0	0	0	0	0	0	0	0	0	0	0	0	0	0	0	0	0	0	0	0	0	0	0	0	0	0	0	0	0	0		1	1	1	2	2	2	1
		50	pmm-pgm	K15778	phosphomannomutase / phosphoglucomutase	1	1	1	1	1	1	1	1	1	1	1	1	2	2	2	2	1	2	2	2	2	2	2	0	0	0	0	0	0	1	2	2	2	2	1	1		0	0	2	2	2	2	2
		50	pgm	K01835	phosphoglucomutase	0	0	0	0	0	0	0	0	0	0	0	0	0	0	0	0	1	0	0	0	0	0	0	1	1	1	1	1	1	1	0	0	0	0	0	0		1	1	1	1	1	1	0
Nitrogen metabolism		51	narG, narZ, nxrA	K00370	nitrate reductase / nitrite oxidoreductase, alpha subunit	0	0	0	0	0	0	0	0	0	0	0	1	0	0	0	0	0	0	0	0	1	1	1	0	0	0	0	0	0	1	0	0	0	0	0	1		0	0	0	0	0	0	0
		51	narH, narY, nxrB	K00371	nitrate reductase / nitrite oxidoreductase, beta subunit	0	1	1	1	1	1	1	1	1	1	1	1	1	1	1	1	1	0	0	0	1	1	1	0	0	0	0	0	0	1	0	0	0	0	0	1		0	0	0	0	0	0	0
		51	narI, narV	K00374	nitrate reductase gamma subunit	0	0	0	0	0	0	0	0	0	0	0	0	0	0	0	0	0	0	0	0	1	1	1	0	0	0	0	0	0	1	0	0	0	0	0	1		0	0	0	0	0	0	0
		51	napA	K02567	nitrate reductase (cytochrome)	0	0	0	0	0	0	0	0	0	0	0	0	0	0	0	0	1	1	1	1	1	1	1	1	1	1	1	1	1	0	0	0	0	0	0	1		0	0	0	0	0	0	0
		51	napB	K02568	nitrate reductase (cytochrome), electron transfer subunit	0	0	0	0	0	0	0	0	0	0	0	0	0	0	0	0	0	0	0	0	0	0	0	0	0	0	0	0	0	0	0	0	0	0	0	0		0	0	0	0	0	0	0
		52	nirK	K00368	nitrite reductase (NO-forming)	0	0	0	0	0	0	0	0	0	0	0	0	0	0	0	0	0	0	0	0	0	0	0	1	0	1	1	1	1	0	0	0	0	0	0	0		0	0	0	0	0	0	0
		53	norB	K04561	nitric oxide reductase subunit B	0	0	0	0	0	0	0	0	0	0	0	0	0	0	0	0	0	0	0	0	0	0	0	0	0	0	0	0	0	0	0	0	0	0	0	0		0	0	0	0	0	0	0
		54	nosZ	K00376	nitrous-oxide reductase	1	1	1	1	1	1	1	1	1	1	1	1	1	2	1	1	1	1	1	1	1	1	1	1	1	1	1	1	1	1	1	1	1	1	1	1		0	0	0	0	0	0	0
		55	nifD	K02586	nitrogenase molybdenum-iron protein alpha chain	0	0	0	0	0	0	0	0	0	0	0	0	0	0	0	0	0	0	0	0	0	0	0	0	0	0	0	0	0	0	0	0	0	0	0	0		0	0	0	0	0	0	0
		55	nifH	K02588	nitrogenase iron protein NifH	0	0	0	0	0	0	0	0	0	0	0	0	0	0	0	0	0	0	0	0	0	0	0	0	0	0	0	0	0	0	0	0	0	0	0	0		0	0	0	0	0	0	0
		55	nifK	K02591	nitrogenase molybdenum-iron protein beta chain	0	0	0	0	0	0	0	0	0	0	0	0	0	0	0	0	0	0	0	0	0	0	0	0	0	0	0	0	0	0	0	0	0	0	0	0		0	0	0	0	0	0	0
		56	nrfA	K03385	nitrite reductase (cytochrome c-552)	1	1	1	1	1	1	1	1	1	1	1	1	1	1	1	1	0	0	0	0	0	0	0	0	0	0	0	0	0	0	0	0	0	0	0	0		0	0	0	0	0	0	0
		56	nirB	K00362	nitrite reductase (NADH) large subunit	0	0	0	0	0	0	0	0	0	0	0	0	0	0	0	0	0	0	0	0	0	0	0	1	1	1	1	1	1	1	1	1	1	1	1	1		0	0	0	0	0	0	0
		56	nirD	K00363	nitrite reductase (NADH) small subunit	0	0	0	0	0	0	0	0	0	0	0	0	0	0	0	0	0	1	1	1	0	0	0	0	0	0	0	1	0	0	0	0	0	0	0	0		0	0	0	0	0	0	0
Sulfur metabolism		57	TST, MPST, sseA	K01011	thiosulfate/3-mercaptopyruvate sulfurtransferase	0	0	0	0	0	0	0	0	0	0	0	2	1	2	3	2	1	1	1	1	0	0	0	0	0	0	0	0	0	0	0	1	0	1	0	0		0	0	0	0	0	1	0
		58	soeA	K21307	sulfite dehydrogenase (quinone) subunit SoeA	1	1	1	2	2	1	2	2	2	1	2	0	0	0	0	0	1	1	1	1	0	0	0	0	0	0	0	0	0	0	1	0	0	0	1	0		0	0	0	0	0	0	0
		59	aprA	K00394	adenylylsulfate reductase, subunit A	0	0	0	0	0	0	0	0	0	0	0	0	0	0	0	0	0	0	0	0	0	0	0	0	0	0	0	0	0	0	0	0	0	0	0	0		0	0	0	0	0	0	0
		59	aprB	K00395	adenylylsulfate reductase, subunit B	0	0	0	0	0	0	0	0	0	0	0	0	0	0	0	0	0	0	0	0	0	0	0	0	0	0	0	0	0	0	0	0	0	0	0	0		0	0	0	0	0	0	0
		60	cysH	K00390	phosphoadenosine phosphosulfate reductase	0	0	0	0	0	0	0	0	0	0	0	0	0	0	0	0	0	0	0	0	0	0	0	0	0	0	0	0	0	0	0	0	0	0	0	0		0	0	0	0	0	0	0
		61	sat, met3	K00958	sulfate adenylyltransferase	2	2	2	2	2	2	2	2	2	2	2	1	1	2	1	1	1	2	2	2	1	1	1	1	1	1	1	1	1	0	2	2	2	2	1	1		1	1	1	1	1	1	0
		62	cysC	K00860	adenylylsulfate kinase	1	1	1	1	1	1	1	1	1	1	1	1	1	1	1	1	1	2	2	2	1	1	1	1	1	1	1	1	1	0	2	1	1	1	1	0		1	1	1	1	1	1	0
			nrnA	K06881	bifunctional oligoribonuclease and PAP phosphatase NrnA	1	1	0	1	1	1	1	1	1	1	1	1	1	1	1	1	1	1	1	1	1	1	1	1	1	1	1	1	1	1	1	1	1	1	1	0		1	1	1	1	0	1	1
		63	cysQ, MET22, BPNT1	K01082	3'(2'), 5'-bisphosphate nucleotidase	1	1	1	1	1	1	1	1	1	1	1	1	1	1	2	1	1	1	1	1	1	1	1	1	1	1	1	1	1	1	1	1	1	0	1	1		0	0	0	0	0	1	0
		64	cysJ	K00380	sulfite reductase (NADPH) flavoprotein alpha-component	0	0	0	0	0	0	0	0	0	0	0	0	0	0	0	0	0	0	0	0	0	0	0	0	0	0	0	0	0	0	0	0	0	0	0	0		0	0	0	0	0	0	0
[truncated: 515 more rows]
[truncated: 32 more columns]

## Sheet: S7
Table S7. CAZyme statistics for Zhuqueibacterota MAGs.
[truncated: 119 more rows]
[truncated: 26 more columns]

[truncated: 2 more sheets: S8, S9]
